# Supplementary material for: The Impact of FGFR3 Alterations on the Tumor Microenvironment and the Efficacy of Immune Checkpoint Inhibitors in Bladder Cancer
Source: Mol Cancer. 2023 Nov 18;22:185. doi: 10.1186/s12943-023-01897-6 (PMC10657138; doi:10.1186/s12943-023-01897-6)
Supplement: Supplementary file 7 — Additional file 7: Supplementary Table 1. [file 12943_2023_1897_MOESM7_ESM.xlsx]

## Sheet: Sheet1
	Supplementary Table 1: Allelic frequency of nonsynonymous FGFR3-SNPs specific to Japanese population in each cohort datasets.
		G65R			T450M			L164V			Q29H			A720S
		Allelic Frequency (%)			Allelic Frequency (%)			Allelic Frequency (%)			Allelic Frequency (%)			Allelic Frequency (%)
		ref	alt		ref	alt		ref	alt		ref	alt		ref	alt
	dataset	G	A		C	T		C	G		G	C		A	G
	gnomAD v3.0 (AN=143,404)	99.9	0.1		99.92	0.08		99.98	0.02		99.9993	0.0006		99.99	0.01
	14KJPN (AN=28,258)	96.49	3.51		96.98	3.02		99.66	0.34		99.76	0.24		99.75	0.25
	OMPU bladder cancer (n=578)	97.059	2.941		97.405	2.595		99.481	0.519		99.308	0.692		100	0
	SNPs: single nucleotide polymorphisms, AN: allele number, OMPU: Osaka Medical and Pharmaceutical University
