# Supplementary material for: The Impact of FGFR3 Alterations on the Tumor Microenvironment and the Efficacy of Immune Checkpoint Inhibitors in Bladder Cancer
Source: Mol Cancer. 2023 Nov 18;22:185. doi: 10.1186/s12943-023-01897-6 (PMC10657138; doi:10.1186/s12943-023-01897-6)
Supplement: Supplementary file 8 — Additional file 8: Supplementary Table 2. [file 12943_2023_1897_MOESM8_ESM.xlsx]

## Sheet: gsea_report_for_0_1677836336546
Supplementary Table2: GSEA Hallmark between iFGFR3 (n=295) vs aFGFR3 (n=94)
NAME	GS<br> follow link to MSigDB	GS DETAILS	SIZE	ES	NES	NOM p-val	FDR q-val	FWER p-val	RANK AT MAX	LEADING EDGE
HALLMARK_EPITHELIAL_MESENCHYMAL_TRANSITION	HALLMARK_EPITHELIAL_MESENCHYMAL_TRANSITION	Details ...	200	-0.645512	-1.76922	0.0280374	0.155783	0.109	7843	tags=72%, list=20%, signal=89%
HALLMARK_ALLOGRAFT_REJECTION	HALLMARK_ALLOGRAFT_REJECTION	Details ...	200	-0.535111	-1.62665	0.0646388	0.240955	0.253	4756	tags=54%, list=12%, signal=61%
HALLMARK_INFLAMMATORY_RESPONSE	HALLMARK_INFLAMMATORY_RESPONSE	Details ...	200	-0.510466	-1.55458	0.0722433	0.270124	0.335	5601	tags=48%, list=14%, signal=56%
HALLMARK_IL2_STAT5_SIGNALING	HALLMARK_IL2_STAT5_SIGNALING	Details ...	199	-0.414433	-1.45703	0.074856	0.371546	0.465	5003	tags=38%, list=13%, signal=44%
HALLMARK_KRAS_SIGNALING_UP	HALLMARK_KRAS_SIGNALING_UP	Details ...	200	-0.407934	-1.44269	0.0822669	0.320571	0.494	4893	tags=35%, list=12%, signal=40%
HALLMARK_MYOGENESIS	HALLMARK_MYOGENESIS	Details ...	200	-0.388084	-1.35716	0.149281	0.41938	0.605	5361	tags=36%, list=14%, signal=41%
HALLMARK_SPERMATOGENESIS	HALLMARK_SPERMATOGENESIS	Details ...	135	-0.37607	-1.32132	0.135506	0.428235	0.651	7975	tags=44%, list=20%, signal=55%
HALLMARK_IL6_JAK_STAT3_SIGNALING	HALLMARK_IL6_JAK_STAT3_SIGNALING	Details ...	87	-0.426764	-1.27299	0.249541	0.466558	0.704	4895	tags=40%, list=12%, signal=46%
HALLMARK_COMPLEMENT	HALLMARK_COMPLEMENT	Details ...	200	-0.37389	-1.2705	0.20632	0.419389	0.709	5217	tags=34%, list=13%, signal=39%
HALLMARK_PANCREAS_BETA_CELLS	HALLMARK_PANCREAS_BETA_CELLS	Details ...	40	-0.471892	-1.20421	0.229794	0.495666	0.767	9007	tags=65%, list=23%, signal=84%
HALLMARK_ANGIOGENESIS	HALLMARK_ANGIOGENESIS	Details ...	36	-0.40747	-1.17169	0.270035	0.505567	0.788	3995	tags=33%, list=10%, signal=37%
HALLMARK_COAGULATION	HALLMARK_COAGULATION	Details ...	138	-0.330309	-1.15457	0.292096	0.492769	0.801	7357	tags=38%, list=19%, signal=46%
HALLMARK_INTERFERON_GAMMA_RESPONSE	HALLMARK_INTERFERON_GAMMA_RESPONSE	Details ...	200	-0.370096	-1.12104	0.368526	0.510716	0.825	5218	tags=32%, list=13%, signal=36%
HALLMARK_APICAL_SURFACE	HALLMARK_APICAL_SURFACE	Details ...	44	-0.320548	-1.09224	0.341959	0.518288	0.843	4727	tags=39%, list=12%, signal=44%
HALLMARK_APICAL_JUNCTION	HALLMARK_APICAL_JUNCTION	Details ...	200	-0.298702	-1.05033	0.390892	0.547569	0.865	5805	tags=33%, list=15%, signal=39%
HALLMARK_HEDGEHOG_SIGNALING	HALLMARK_HEDGEHOG_SIGNALING	Details ...	36	-0.335059	-1.0339	0.411972	0.53784	0.872	5376	tags=39%, list=14%, signal=45%
HALLMARK_UV_RESPONSE_DN	HALLMARK_UV_RESPONSE_DN	Details ...	144	-0.303428	-1.01754	0.468	0.53149	0.884	3062	tags=24%, list=8%, signal=26%
HALLMARK_E2F_TARGETS	HALLMARK_E2F_TARGETS	Details ...	200	-0.37887	-1.01638	0.502008	0.503482	0.884	7187	tags=43%, list=18%, signal=52%
HALLMARK_KRAS_SIGNALING_DN	HALLMARK_KRAS_SIGNALING_DN	Details ...	200	-0.25416	-1.00208	0.466872	0.494585	0.889	7620	tags=34%, list=19%, signal=42%
HALLMARK_APOPTOSIS	HALLMARK_APOPTOSIS	Details ...	161	-0.267961	-0.942281	0.541825	0.546983	0.91	5366	tags=29%, list=14%, signal=33%
HALLMARK_TNFA_SIGNALING_VIA_NFKB	HALLMARK_TNFA_SIGNALING_VIA_NFKB		200	-0.308453	-0.89486	0.573801	0.584693	0.927	5758	tags=32%, list=15%, signal=37%
HALLMARK_G2M_CHECKPOINT	HALLMARK_G2M_CHECKPOINT		200	-0.304969	-0.858657	0.610998	0.606769	0.939	7975	tags=44%, list=20%, signal=55%
HALLMARK_XENOBIOTIC_METABOLISM	HALLMARK_XENOBIOTIC_METABOLISM		200	-0.230372	-0.8492	0.673611	0.593085	0.941	3885	tags=20%, list=10%, signal=22%
HALLMARK_ESTROGEN_RESPONSE_LATE	HALLMARK_ESTROGEN_RESPONSE_LATE		200	-0.22013	-0.837358	0.691622	0.584238	0.942	5792	tags=25%, list=15%, signal=29%
HALLMARK_CHOLESTEROL_HOMEOSTASIS	HALLMARK_CHOLESTEROL_HOMEOSTASIS		74	-0.236801	-0.770981	0.75	0.645724	0.963	7010	tags=30%, list=18%, signal=36%
