# Supplementary material for: The Impact of FGFR3 Alterations on the Tumor Microenvironment and the Efficacy of Immune Checkpoint Inhibitors in Bladder Cancer
Source: Mol Cancer. 2023 Nov 18;22:185. doi: 10.1186/s12943-023-01897-6 (PMC10657138; doi:10.1186/s12943-023-01897-6)
Supplement: Supplementary file 9 — Additional file 9: Supplementary Table 3. [file 12943_2023_1897_MOESM9_ESM.xlsx]

## Sheet: MIBC C8 up.tsv
Supplementary Table 3: Top to gene sets up/down-regulated in aFGFR3 (NMIBC/MIBC)
Top 10 gene sets upregulated in aFGFR3 (265 MIBC patients) among all 23734 gene sets.
No.	NAME	GS<br> follow link to MSigDB	GS DETAILS	SIZE	ES	NES	NOM p-val	FDR q-val	FWER p-val	RANK AT MAX	LEADING EDGE
1	BUSSLINGER_GASTRIC_LYZ_POSITIVE_CELLS	BUSSLINGER_GASTRIC_LYZ_POSITIVE_CELLS	Details ...	111	0.73313	2.19525	0.00218818	0.00360916	0.004	2201	tags=54%, list=6%, signal=57%
2	TRAVAGLINI_LUNG_BASAL_CELL	TRAVAGLINI_LUNG_BASAL_CELL	Details ...	188	0.638535	2.09348	0.00226757	0.00408809	0.028	4894	tags=54%, list=12%, signal=61%
3	BUSSLINGER_GASTRIC_PPP1R1B_POSITIVE_CELLS	BUSSLINGER_GASTRIC_PPP1R1B_POSITIVE_CELLS	Details ...	121	0.737881	2.08307	0.00213675	0.00420129	0.033	2201	tags=59%, list=6%, signal=62%
4	DESCARTES_MAIN_FETAL_SQUAMOUS_EPITHELIAL_CELLS	DESCARTES_MAIN_FETAL_SQUAMOUS_EPITHELIAL_CELLS	Details ...	126	0.693756	2.14207	0.00253807	0.00461225	0.013	7321	tags=70%, list=19%, signal=86%
5	TRAVAGLINI_LUNG_DIFFERENTIATING_BASAL_CELL	TRAVAGLINI_LUNG_DIFFERENTIATING_BASAL_CELL	Details ...	157	0.636707	2.0977	0.00251256	0.00463231	0.025	5220	tags=51%, list=13%, signal=59%
6	DESCARTES_FETAL_STOMACH_SQUAMOUS_EPITHELIAL_CELLS	DESCARTES_FETAL_STOMACH_SQUAMOUS_EPITHELIAL_CELLS	Details ...	67	0.788232	2.11541	0	0.00485775	0.02	2906	tags=64%, list=7%, signal=69%
7	TRAVAGLINI_LUNG_CLUB_CELL	TRAVAGLINI_LUNG_CLUB_CELL	Details ...	114	0.642503	2.0042	0.00448431	0.0139472	0.081	3123	tags=48%, list=8%, signal=52%
8	DURANTE_ADULT_OLFACTORY_NEUROEPITHELIUM_RESPIRATORY_HORIZONTAL_BASAL_CELLS	DURANTE_ADULT_OLFACTORY_NEUROEPITHELIUM_RESPIRATORY_HORIZONTAL_BASAL_CELLS	Details ...	33	0.775271	1.9821	0.00675676	0.0156014	0.098	5007	tags=73%, list=13%, signal=83%
9	TRAVAGLINI_LUNG_CD4_NAIVE_T_CELL	TRAVAGLINI_LUNG_CD4_NAIVE_T_CELL	Details ...	132	0.682868	1.98911	0.00621118	0.0158313	0.092	3749	tags=58%, list=10%, signal=63%
10	DESCARTES_FETAL_LUNG_SQUAMOUS_EPITHELIAL_CELLS	DESCARTES_FETAL_LUNG_SQUAMOUS_EPITHELIAL_CELLS	Details ...	202	0.583754	1.965	0.0052356	0.0167263	0.112	7573	tags=57%, list=19%, signal=70%
Top 10 gene sets downregulated in aFGFR3 (124 NMIBC patients) among all 23734 gene sets.
No.	NAME	GS<br> follow link to MSigDB	GS DETAILS	SIZE	ES	NES	NOM p-val	FDR q-val	FWER p-val	RANK AT MAX	LEADING EDGE
1	MODULE_410	MODULE_410	Details ...	36	-0.736042	-2.05217	0	0.0129133	0.007	5597	tags=58%, list=14%, signal=68%
2	MODULE_96	MODULE_96	Details ...	37	-0.748271	-2.02026	0	0.0203761	0.017	5597	tags=59%, list=14%, signal=69%
3	BRCA1_DN.V1_UP	BRCA1_DN.V1_UP	Details ...	133	-0.499152	-1.87819	0	0.0243647	0.034	7933	tags=47%, list=20%, signal=58%
4	LEF1_UP.V1_UP	LEF1_UP.V1_UP	Details ...	194	-0.566096	-1.89227	0.00801603	0.0277031	0.027	5741	tags=44%, list=15%, signal=51%
5	SNF5_DN.V1_UP	SNF5_DN.V1_UP	Details ...	173	-0.551429	-1.92356	0.00197628	0.0327423	0.018	7051	tags=47%, list=18%, signal=57%
6	KRAS.PROSTATE_UP.V1_UP	KRAS.PROSTATE_UP.V1_UP	Details ...	137	-0.480615	-1.78823	0.00386847	0.0337993	0.087	8909	tags=45%, list=23%, signal=57%
7	CORDENONSI_YAP_CONSERVED_SIGNATURE	CORDENONSI_YAP_CONSERVED_SIGNATURE	Details ...	57	-0.597722	-1.79416	0.0182186	0.0362362	0.085	7306	tags=60%, list=19%, signal=73%
8	KRAS.LUNG_UP.V1_UP	KRAS.LUNG_UP.V1_UP	Details ...	140	-0.487293	-1.80559	0	0.0369638	0.078	8782	tags=49%, list=22%, signal=63%
9	RB_P107_DN.V1_UP	RB_P107_DN.V1_UP	Details ...	130	-0.57608	-1.8161	0.0137255	0.0403598	0.075	7268	tags=55%, list=18%, signal=68%
10	E2F3_UP.V1_UP	E2F3_UP.V1_UP	Details ...	190	-0.490766	-1.751	0.00561798	0.0411266	0.122	9159	tags=52%, list=23%, signal=68%
Hallmark gene sets downregulated in aFGFR3 (FDR<0.25: 124 NMIBC patients)
No.	NAME	GS<br> follow link to MSigDB	GS DETAILS	SIZE	ES	NES	NOM p-val	FDR q-val	FWER p-val	RANK AT MAX	LEADING EDGE
1	HALLMARK_IL2_STAT5_SIGNALING	HALLMARK_IL2_STAT5_SIGNALING	Details ...	199	-0.492495	-1.67738	0.00948767	0.148403	0.2	6166	tags=42%, list=16%, signal=50%
2	HALLMARK_KRAS_SIGNALING_UP	HALLMARK_KRAS_SIGNALING_UP	Details ...	200	-0.483088	-1.64294	0.0150376	0.15295	0.248	4897	tags=35%, list=12%, signal=39%
3	HALLMARK_MYOGENESIS	HALLMARK_MYOGENESIS	Details ...	200	-0.497601	-1.68142	0.0326296	0.215337	0.196	5833	tags=42%, list=15%, signal=48%
4	HALLMARK_ALLOGRAFT_REJECTION	HALLMARK_ALLOGRAFT_REJECTION	Details ...	200	-0.527685	-1.55503	0.0956848	0.236593	0.361	5957	tags=46%, list=15%, signal=54%
5	HALLMARK_INFLAMMATORY_RESPONSE	HALLMARK_INFLAMMATORY_RESPONSE	Details ...	200	-0.507123	-1.52692	0.0699433	0.238079	0.407	7747	tags=47%, list=20%, signal=58%
6	HALLMARK_EPITHELIAL_MESENCHYMAL_TRANSITION	HALLMARK_EPITHELIAL_MESENCHYMAL_TRANSITION	Details ...	200	-0.678395	-1.74004	0.0182815	0.24531	0.121	6527	tags=64%, list=17%, signal=76%
