# Supplementary material for: The Impact of FGFR3 Alterations on the Tumor Microenvironment and the Efficacy of Immune Checkpoint Inhibitors in Bladder Cancer
Source: Mol Cancer. 2023 Nov 18;22:185. doi: 10.1186/s12943-023-01897-6 (PMC10657138; doi:10.1186/s12943-023-01897-6)
Supplement: Supplementary file 10 — Additional file 10: Supplementary Table 4. [file 12943_2023_1897_MOESM10_ESM.xlsx]

## Sheet: Sheet1
uromaste_ID	iFGFR3=0 aFGFR3=1	FGFR1	FGFR2	FGFR3	FGFR4	CD274	LAG3	HAVCR2	TIGIT	CTLA4	PDCD1	PDCD1LG2	FOXP3	TNFRSF4	TNFRSF9	TNFRSF14	TNFRSF18	BTLA	CD86	CD80	CD28	CD160	CD70	CD27	CD40	CD40LG	CD47	GZMA	GZMB
id001	0	0.831921	2.88747	38.1429	3.5527	0.676391	0.363693	0.562298	0.410566	0.0649209	0.331261	0.685514	2.07091	1.29088	0.218651	20.1667	2.29547	0.038485	0.404221	0	0.255963	0.874659	0	6.0953	39.3481	0.375083	5.80425	0	0.295388
id002	0	1.94293	5.1754	564.98	0.440047	3.82366	3.24434	11.2372	2.19474	7.75644	3.82494	6.32129	4.83726	3.62281	1.31493	44.1374	2.80475	1.26522	8.45962	3.08581	6.47655	1.62711	1.89309	4.71896	38.3121	5.53397	46.3789	11.4385	3.15808
id003	0	2.93924	45.6032	251.054	1.80557	0.755041	2.3344	3.76609	1.06938	0.289879	0.591647	1.65799	2.2112	1.26086	0.244075	40.7305	14.3982	0.17184	2.70734	1.25497	1.01591	2.34327	0.810905	9.3849	29.7745	0.334958	46.7856	1.03852	0.439647
id004	0	2.67804	2.73663	1.87242	1.63371	0.989423	2.61571	0.337447	0.355896	0	0.193827	2.33979	7.90256	3.93394	0.106614	42.1456	0.959374	0	0.354776	0.168671	0	4.70837	0.354209	1.74224	27.9461	0.292624	11.9788	0	0
id005	0	13.1209	4.42278	11.0368	5.70899	9.46743	12.8808	16.2179	16.2726	38.9362	13.1512	15.3619	21.081	24.1596	6.78863	51.1704	16.2271	10.6102	15.4306	9.28022	20.9896	4.15505	3.54336	64.9897	33.005	11.391	42.0523	24.2024	24.8072
id006	1	28.4358	6.70285	9.34017	3.17635	4.01559	12.2087	12.5809	13.6322	27.471	12.5653	6.82844	46.4229	70.7861	7.30064	64.6739	66.8103	3.09748	9.21256	7.09824	8.86148	2.92741	3.83511	34.1682	33.2443	2.69008	33.0361	16.5573	4.31548
id007	1	1.66663	12.7663	721.424	1.4569	0.930468	0.104231	0.595013	0.313771	0.297692	0.303796	1.5717	2.58045	0.369954	0.0501307	45.4165	1.00246	0.176471	0.834092	0.49569	0.391235	3.44921	0	5.30081	1.89526	0.515978	21.8182	0.355503	0.225748
id008	0	4.79871	3.42259	22.3015	2.33535	2.73442	3.31472	1.3739	0.823303	1.07793	0.382622	1.52587	8.15748	2.50446	0.394613	17.6573	1.5782	0.138912	1.8384	1.18618	0.636466	4.4452	0.524417	3.18637	2.54616	0.10831	47.2362	1.34323	0.426484
id009	0	3.0171	4.0373	0.446036	0.955314	2.17133	5.21844	9.34092	1.46443	3.4103	0.515589	4.89025	4.29183	5.49386	0.765716	17.7908	13.1853	0.0748747	5.81962	2.60791	0.719318	4.49248	0.35333	11.0409	7.18364	0	17.9892	0.905015	2.29878
id010	1	2.03238	7.90575	506.776	0.774104	8.10714	9.47647	3.86409	1.01884	2.89988	2.17018	3.57238	2.01093	1.68177	0.325555	143.942	1.95302	0.343808	1.44445	0.965723	1.05864	7.55336	0.540805	7.6672	2.78983	1.22864	34.6689	7.38778	6.01075
id011	0	4.19114	9.76976	186.322	2.9679	11.1202	3.38672	6.66669	4.04292	6.67084	1.8721	5.72316	9.5988	4.76683	1.5727	52.3217	4.77351	1.68065	7.26864	5.776	4.74879	6.47094	1.16631	6.74906	58.3256	2.31246	77.0647	7.56798	6.07042
id012	0	10.0874	2.00545	23.8407	7.72432	23.2168	8.64827	13.2964	6.33563	15.1691	5.47969	9.44977	13.9013	19.7966	2.71268	31.6367	25.013	2.51994	9.16621	5.18576	4.86139	1.37451	0.438107	27.3076	13.3704	2.37843	18.0839	11.4353	11.6728
id013	0	3.27546	8.79287	370.065	2.65593	4.94377	1.07187	6.93475	0.645342	0.918406	0	3.50193	1.91062	1.14134	0.103105	69.3716	0.773167	0.272215	2.57325	1.12145	0.335276	3.95949	0.214095	7.68117	44.0478	0.530613	33.0588	3.29027	0.232151
id014	1	1.85351	2.67307	542.041	1.435	5.60072	3.4417	5.52579	4.42488	7.67949	2.82131	5.00051	9.05314	3.81745	0.931111	41.0456	4.65482	1.00153	5.35531	3.78501	5.78642	2.48312	1.50378	10.4423	38.7222	3.19454	81.472	10.6382	3.49414
id015	1	1.39391	7.49154	208.134	0.62833	3.28614	7.7139	1.50549	0.843516	2.02426	1.96969	2.15403	4.37442	4.03671	0.570778	77.9642	12.6027	0.167439	1.02589	1.50502	1.23737	5.0739	0.658446	8.83971	1.35868	2.39344	23.1729	3.26063	1.71355
id016	1	5.49086	10.5294	458.011	1.68628	4.16827	2.71311	6.73393	3.40308	6.31699	2.49266	5.3362	5.37347	5.86162	0.652444	64.0168	2.55264	2.34668	6.45043	2.41224	7.23193	4.17591	0.471228	16.0884	31.4588	3.50368	46.6483	7.44315	3.57679
id017	1	1.37477	3.21426	591.047	0.983263	0.904584	0.221087	0.315524	1.66387	0.315721	0.644389	0.972347	1.7515	0.196179	0.1595	5.87137	10.8975	0	2.06408	0.210284	0.13831	0.680576	0	0.511076	4.55609	0.182409	6.8516	1.50813	1.1971
id018	0	20.3979	37.6324	116.989	10.105	6.88605	11.9158	12.9428	11.2641	34.3977	11.7755	8.73972	11.9013	18.2425	5.36206	49.0188	15.3705	5.62806	28.0107	11.6254	14.6849	5.15577	2.04296	12.7678	35.3366	10.7173	41.4917	17.0939	8.418
id019	0	5.53337	0.240201	52.3734	149.613	15.6754	22.4578	19.6964	8.81006	11.878	9.69723	4.64526	10.6164	7.0526	32.9815	63.0859	9.55513	1.40825	10.847	5.09837	3.2377	9.74394	1.47677	16.023	121.666	2.28752	62.9418	58.9451	45.2371
id020	1	1.07851	9.49241	376.283	0.506454	1.68777	0.490544	3.85044	0.646059	1.05077	0.62552	1.84922	3.64332	1.74112	0.589826	43.7258	0.589734	0.155724	1.74466	0.699861	0.805557	2.07632	0.244951	3.68539	2.22992	1.01181	26.9908	3.34621	0.26561
id021	0	2.21998	4.17115	102.908	0.238165	2.27739	8.87171	1.72383	0.689615	1.33829	0.0910487	4.23938	5.0733	3.99155	0.661071	33.1223	2.85417	0.264445	2.4998	2.02041	0.586272	4.32728	0.374371	4.91043	22.039	1.5464	51.454	0.639272	0.135315
id022	0	15.0515	35.9093	305.24	9.68433	5.7636	4.12647	11.698	6.54906	11.0639	3.19088	9.10062	10.0074	7.62207	2.47069	44.6875	3.44223	2.78031	12.8042	4.72582	6.63807	6.61053	1.00924	12.8484	27.8693	4.44677	55.6971	12.6381	4.19505
id023	1	1.43749	9.64407	168.712	0.450928	1.39916	4.47136	2.4985	0.284875	1.16557	0.672307	4.14708	1.86253	1.00765	0.341354	14.7646	0.511951	0.330452	2.0194	0.945083	1.64282	2.04825	0.425287	2.54304	2.8822	1.05403	19.4006	1.57347	0.153718
id024	0	1.46119	8.08773	489.84	0.0842796	8.58532	10.8333	6.98359	1.81916	3.09406	4.57516	1.88913	3.89709	4.39442	1.61627	42.9697	8.29269	0.149727	3.4991	2.01872	0.580899	1.83755	0	3.47531	3.00166	0.291854	38.6972	9.65202	19.7282
id025	0	2.01981	9.09533	161.328	64.0927	7.12427	15.4227	15.4562	0.633772	3.60776	9.46122	0.996675	1.30909	8.49783	4.83206	35.2221	12.2195	0	11.9107	4.86174	0	1.06255	0	7.60571	17.0931	0	16.5724	18.3357	17.8786
id026	1	1.89765	7.21197	405.44	0.899374	3.44639	1.28688	2.20389	0.581094	0.735087	0.18754	4.5278	2.16644	1.82705	0.247574	60.6932	0.928257	0.10894	0.915384	0.734401	0.322024	3.96144	0	8.03202	38.2196	1.48645	30.1855	2.1946	0.836155
id027	1	2.089	12.7703	558.758	1.3353	8.70481	12.6102	5.18822	3.56241	9.4095	4.96678	5.56741	6.0188	7.76211	0.737631	78.5816	9.83353	1.63491	2.42429	2.75538	5.57901	4.41513	1.47494	22.4537	72.9198	2.71819	44.989	18.4051	15.5012
id028	1	1.50104	7.85292	180.493	0.243994	1.00831	0.858431	2.4932	0.351357	1.06457	0.362134	1.24901	0.96194	1.52344	0.228164	15.7981	0.977693	0.0956177	1.54663	1.00986	1.2719	2.15574	0.406094	0.992196	47.6214	0.670976	27.1566	0.924589	0.538197
id029	1	1.27366	38.7109	1119.33	1.02482	1.51104	0.776636	1.47783	0.0899208	0.0853127	0.0870621	1.20111	0.473284	1.37828	0.201131	94.8396	3.16013	0.15172	0.690544	0.56822	0	0.459756	0	8.28604	18.9015	0.295738	10.9976	3.46392	0.38817
id030	0	1.32325	19.8703	13.0354	1.97633	0.945179	1.75248	0.583578	0.175852	0.312826	0.255392	1.32128	3.38412	1.01078	0.12643	18.3145	1.58013	0.074177	2.1815	0.0833424	0.137041	0.573186	0	2.83578	0.955974	0	4.65052	0.747151	0.759118
id031	0	3.5062	2.20022	67.6246	1.1005	7.81586	0.454331	2.32342	0.128221	0.446051	0.165526	6.95787	0.449914	1.61258	1.36571	23.9077	2.66271	0.168266	3.25698	1.13434	0.515156	0.852256	0	0.590767	3.30448	0.0468559	30.7524	0.387398	1.59901
id032	1	3.10671	19.2306	420.64	1.5324	32.6955	8.44173	15.2348	2.75638	11.8638	3.61258	10.0184	6.50196	7.01509	1.48226	80.7581	3.86616	1.24776	6.19538	4.46069	5.78401	4.33105	1.60585	6.50477	173.477	5.85935	95.7833	11.654	23.2171
id033	1	0.780387	10.1386	1186.1	0.259603	3.49561	1.43011	2.8185	0.563767	0.875252	0.148867	4.36426	4.34979	1.99414	0.491302	86.5082	0.736837	0.778271	0.999099	3.40058	0.383426	5.42431	0.408069	4.4866	40.8636	1.34848	25.0982	1.04522	0
id034	1	0.514446	4.92366	673.059	0.178036	0.660123	1.49451	2.39949	0.328051	0.933718	0.952864	1.52585	1.89622	2.56939	0.157236	40.3554	1.7967	0.118608	1.07968	0.621897	0.233737	1.83304	0.186569	4.75032	16.4749	0.616525	18.859	0.955751	0.202304
id035	0	20.1681	14.0495	183.036	7.77795	2.12893	6.78352	6.20194	6.35488	12.7143	4.71118	3.79585	22.0945	19.1865	2.01362	34.9246	19.8782	1.83939	4.00532	3.42765	6.63077	2.52866	1.90537	22.5416	11.3068	3.58543	19.7479	6.50718	4.70603
id036	0	26.424	11.0921	34.0558	21.6484	8.16686	6.28629	17.9863	19.7924	28.8176	9.89137	13.795	27.2464	29.2647	4.92951	61.1141	20.3721	17.6229	20.8186	11.4383	26.3885	4.94297	2.63861	44.5428	56.9869	12.2522	62.6391	21.13	12.4312
id037	1	18.3076	8.97659	349.878	16.0068	3.95439	61.9606	9.16669	2.30583	1.18609	2.74359	7.4449	6.9638	6.58386	0.798937	64.892	5.32541	1.54684	6.40033	2.10663	3.77573	9.0765	0.110598	6.65596	46.1129	4.75118	35.5117	7.36538	2.39851
id038	1	2.48354	15.8212	218.74	2.00766	3.92455	2.81183	2.31857	0.819587	1.95034	1.36591	2.79298	1.85633	2.70892	0.656866	14.0786	3.09065	0.566743	1.38103	1.12072	1.10569	1.93723	0.374421	10.0904	14.1212	0.0883777	22.2733	3.19679	4.75599
id039	1	0.78932	0.465087	121.793	0.564536	1.02823	1.28347	0.469665	0.891616	0	0	0.744358	2.1509	1.40169	0	12.7696	8.071	0.334308	2.10681	0.657327	0.432342	0.379896	0	1.59757	3.23136	0	7.54832	2.69387	2.35212
id040	0	13.4981	12.3697	40.1923	3.08227	9.2158	6.06418	18.2156	7.64983	15.2166	5.04997	8.49099	11.4957	10.762	3.33327	44.0957	11.4563	2.05342	17.7934	3.46072	10.0262	3.66683	1.38429	22.6295	27.8292	8.14819	55.9134	19.7968	9.75672
id041	0	3.83595	2.40763	102.391	4.43675	3.3661	5.16617	7.05086	2.23448	3.15451	5.03648	3.40255	4.16332	6.44943	0.908203	20.3956	22.6158	0.663544	5.10036	1.89772	2.54094	3.83868	1.49445	11.5306	12.6978	2.23407	16.635	14.2178	7.87095
id042	0	57.4165	11.7465	53.2962	21.1271	6.67519	11.4682	22.7356	9.36512	16.24	18.531	13.6872	3.9915	16.4353	5.79267	50.3588	17.7676	5.52439	38.3559	7.07414	17.0205	4.80061	2.30024	21.63	40.1355	4.90912	39.4471	26.6767	10.2887
id043	1	4.64118	7.22041	1633.16	1.95262	4.02219	2.56111	2.43672	1.85607	1.46294	1.07824	4.29098	5.24151	4.14114	1.09492	32.2161	3.01055	0.578154	2.02418	2.21943	0.818903	9.98629	0.227357	4.34162	8.07202	0.845222	19.2432	2.71762	1.35592
id044	0	1.2542	13.4489	0.996797	0.107643	5.88178	1.80721	9.18823	0.850049	0.0806487	1.89296	4.25794	1.45408	2.60586	0.570405	15.1924	2.03684	0.28685	4.46912	1.28917	0.388633	1.82541	0.338408	3.91653	8.69445	0.279571	24.9639	3.85242	2.44633
id045	0	6.44509	15.1474	156.052	28.3076	8.83864	19.3801	13.528	11.116	7.57947	19.0179	5.56806	7.32949	10.0242	6.72142	43.4642	14.0495	4.57554	8.05304	6.15981	8.92543	8.13179	0.875341	25.5518	18.0624	5.86554	40.3556	76.0648	44.0834
id046	0	0.737571	8.41359	133.589	0.376803	9.11799	0.59307	0.752355	0.0991858	0	0.864293	0.745239	0.195768	3.8592	0.0950804	14.1945	2.37664	0	0.878878	0	0.247345	0	0	0	15.3372	0.65242	2.86149	0	0
id047	0	0.73207	2.2068	48.8946	0.460125	0.40871	0.749187	1.35432	0.238061	0.178311	0.072787	0.878652	0.321492	0.310233	0.156142	1.82994	1.02077	0	1.33228	0.118763	0.468683	0.192186	0	0.288643	3.05753	0.20604	2.83618	0.511053	0.324524
id048	0	10.5559	42.1312	724.245	4.25572	1.94141	0.347964	4.75904	1.54941	0.683245	0.443708	2.07691	3.23045	2.85605	0.0836778	55.4876	10.7718	0.257744	2.01104	1.44795	1.03399	4.68625	0.434386	11.2612	12.9179	0.861267	16.4821	1.63186	0.282613
id049	0	5.91239	27.8451	247.72	4.66395	1.67469	3.29522	2.35914	1.34228	2.37614	2.80524	2.17284	6.52637	5.96376	0.439367	30.8389	11.5316	0.193334	4.0613	0.496507	0.714364	0.42684	0.130333	2.94137	8.22634	0	7.66495	3.78344	3.10915
id050	0	2.46344	46.6467	238.737	3.87277	1.84373	0.870795	1.14716	0.336076	1.91312	0.39047	1.76759	3.38298	3.09076	0.225516	21.8408	1.44951	0	1.42941	0.637111	0.167618	3.50538	0	5.57438	7.95754	0.552656	12.9276	0.456928	0.870462
id051	1	1.00206	5.67487	338.126	0.608101	0.330579	2.70045	1.62614	0.600264	0.683403	1.2952	0.171814	1.55713	5.88439	0.394573	20.6774	3.69854	0.0578743	0.607874	0.162563	0.363536	1.13118	0.0682765	2.44959	6.29845	0.282028	10.3524	1.39906	0.814383
id052	1	2.22681	10.0316	281.962	0.91246	3.30229	7.83365	7.45319	2.25994	5.68659	5.13726	3.03511	4.20198	5.56089	1.35007	55.7012	5.02274	0.884197	4.70156	1.9869	1.91942	2.36121	0.912731	9.80885	29.7544	0.861758	31.9573	10.242	5.51409
id053	0	5.2852	12.6232	73.0954	0.385722	0.451636	0.607108	0.577622	1.523	0.866973	0.88475	0	3.60723	6.46453	0.583985	25.6771	11.6779	0.513939	2.69904	1.73233	0.759599	0	1.21263	5.61368	13.983	0	6.53441	0	2.6298
id054	0	3.41051	0.0676907	54.1993	5.93048	1.46732	4.4449	2.93388	0.250888	1.30917	0.971647	0.663263	0.660254	2.02137	0.30731	5.08238	4.34174	0.070552	1.06215	0.475617	0.139034	0.149656	7.15804	0.963286	1.38072	0	19.0953	4.45334	11.1913
id055	0	2.69219	9.93555	8.16267	104.24	3.07438	2.8929	5.11159	1.3132	3.541	0.401512	1.55792	5.72955	11.9793	1.06008	36.3129	1.3249	0.466466	2.08227	4.32385	1.46505	5.72481	4.12731	2.54757	3.8408	2.04583	63.5006	7.98745	4.17704
id056	1	1.16413	9.1639	975.145	1.31164	8.54697	3.00694	2.989	0.585447	4.03766	3.40101	3.3273	2.3555	5.01776	2.05059	65.1109	3.34518	0.683862	2.5938	2.73195	1.57227	2.00323	0.717136	3.94235	42.2718	3.48065	63.9122	3.21451	3.30487
id057	0	1.82202	5.81418	99.9845	0.875628	2.62346	0.526958	1.27269	0.569449	0.578858	0	3.51456	1.44508	1.72649	0.409409	29.7628	0.877168	0.240202	1.69396	1.31085	0.45645	1.71573	0.0809644	3.56072	41.1772	1.00331	29.0808	1.38254	0.438964
id058	1	4.293	5.22754	644.023	5.90197	1.72763	0.165883	1.57826	0.305167	0.0789622	0.0805813	1.876	2.29978	3.3364	0.292535	23.2503	0.265899	0.140426	1.22912	0.420738	0.172957	2.59575	0.110444	3.19552	3.95469	0.273724	26.966	0.188593	0
id059	1	4.37208	22.6027	1060.17	2.32643	1.24181	2.10008	1.89562	1.13471	1.38415	1.56948	2.23293	4.58594	10.6076	0.414379	49.6012	10.6168	0.0455846	2.58547	1.43408	0.640051	4.68278	0.860447	3.11196	54.179	0	26.2809	2.20393	2.09928
id060	0	20.603	22.8413	6.60517	29.2065	11.7344	0.901365	0.535992	0.0282648	0.0402244	0.0820985	0.814082	2.11993	0.199954	0.203211	2.42421	0.135453	0	0.475859	0.21433	0	2.34114	0	2.01852	2.73162	0	26.282	0.0960718	0.36604
id061	0	4.53154	37.0205	286.105	0.992751	2.08548	2.94126	5.85917	1.15289	2.7564	1.94225	2.13671	3.41328	1.14183	0.83993	33.8117	3.20449	0.427949	3.18729	0.961654	0.575006	1.27324	0.0917942	7.11787	25.8495	0.227503	50.9143	1.88096	0.497679
id062	0	31.9834	8.41779	13.5463	5.51982	3.90526	6.13989	8.90857	4.92885	10.7846	7.60561	9.104	11.6436	16.399	2.4953	34.8758	14.8366	4.02817	7.80675	3.53312	10.9854	4.01636	1.47165	34.7735	20.654	6.07889	29.4305	18.5331	11.3033
id063	1	1.23298	4.81633	367.212	0.994423	1.93327	0.945012	1.85442	0.577852	1.43386	0.645555	2.9687	0.994314	0.576501	0.0426103	40.0847	1.34911	0.224997	0.919029	0.308974	0.923732	1.63634	0	2.11627	16.8612	0.877146	28.9247	2.01448	0.255843
id064	0	1.49291	1.66154	96.1401	1.34749	1.43795	4.376	3.1673	2.38412	0.920111	4.26453	1.01205	3.48272	3.95446	0.542306	26.6304	16.3312	0.113633	4.84573	0.817112	0.806156	0.475194	0.589853	6.70247	9.82826	0.132899	5.33072	4.21204	3.08171
id065	1	2.71814	17.9554	290.748	10.9272	2.32975	7.39296	3.81003	1.62279	0.586524	3.81576	1.41928	4.52484	4.37338	1.25931	22.3703	19.5039	0.173845	2.69328	0.781301	1.70224	2.09404	1.3331	3.44172	25.8276	0.762449	8.25062	2.8017	3.66941
id066	1	1.12547	5.79902	1157.12	0.838494	1.76721	1.18778	0.313913	0.66215	0.282698	0.480825	1.99004	2.67919	1.40528	0.0634743	69.9993	0.793304	0.223444	1.52549	0.627631	0.123843	4.51965	0	3.50842	28.8768	0.544433	18.809	0.225065	0
id067	0	3.80192	48.6527	63.3168	3.53075	1.9745	2.23948	0.789154	1.1236	1.06602	0.120876	2.39719	5.50321	1.03039	0.319139	27.0038	2.5926	0	0.958741	0.710018	0.363221	5.48954	0	4.02648	12.2666	0	24.8736	0.848693	1.2575
id068	0	1.89504	2.08626	33.697	2.86484	0.925352	2.02133	1.74564	0.249637	0.75494	1.08765	0.859679	1.97089	3.09053	0.344	5.36801	132.868	0	2.48852	0.709869	0.330721	0.239319	1.18016	1.22207	3.39271	0	4.22423	4.24257	5.65757
id069	1	1.18742	5.35599	808.215	0.408904	1.39951	1.18818	1.6015	1.24195	1.13117	1.15437	3.42155	3.13767	2.02078	0.571462	39.8566	2.61879	0.461008	2.24499	1.17721	0.402626	3.27659	0	3.6622	29.0466	1.22539	19.8076	3.54597	1.7156
id070	1	1.51003	9.52207	591.472	1.32858	1.75633	2.36094	0.77015	0.575347	0.0963287	0	1.78002	4.40877	0.837982	0.129772	36.8232	1.6219	0.17131	1.25953	0.256637	0.253196	6.17756	0.134734	4.36613	37.8598	0.111309	23.183	1.6105	0.292195
id071	1	1.34234	14.3865	962.7	1.84384	1.15391	0.550402	0.52367	0.200836	0.214362	0.291677	1.44612	2.82436	2.30877	0.0240654	19.4892	2.52647	0	1.91306	0.190366	0.0313023	1.46327	0.0999422	7.63402	73.4534	0.825657	12.0153	0.17066	0.216742
id072	0	1.07068	0.0381405	214.338	0.870193	7.88918	5.7525	17.5363	2.9058	8.15891	5.931	9.68714	6.8204	10.6255	2.27736	26.9817	14.7723	0.596291	9.60334	3.53595	2.03192	3.82469	0.703467	6.06089	22.7225	0.581158	33.492	10.1437	9.15355
id073	0	1.07681	2.40345	108.213	0.339775	2.78487	1.60437	0.848028	0	0.254567	0.259787	0.224002	1.76531	1.89816	4.20111	10.0819	16.7161	0.150907	0.158503	0	0.11152	1.78344	1.06818	0.412083	0.648282	0	23.4873	0	0
id074	0	1.26439	0.681771	0.546386	0.347812	2.34168	2.7372	0.911491	0.366218	0.45603	0.199449	1.89173	1.3553	0	0	7.04478	1.9744	0	4.25911	0.564081	0.42809	0	0	0	2.26736	0	4.35142	0	2.17372
id075	0	0.464663	0.379056	25.6677	0.437808	1.67767	4.35379	1.02813	0.38502	0.134188	2.67032	0.924932	0.915022	2.19568	1.18257	5.77651	21.652	0	0.849427	0.148958	0.097974	0.0964197	0.844594	0.181015	2.46801	0	1.24969	1.06831	0.678389
id076	0	3.12472	0.646603	0.996556	0.394597	8.33751	0.959847	0.725211	0.0566562	0.201573	0.205706	3.72479	1.06234	1.25252	0.067889	4.99813	2.37574	0.0477968	0.451824	0.161108	0.194269	1.06457	0.0563878	2.15357	1.77954	0.0931677	11.033	0.770297	0.428004
id077	0	4.06648	23.3464	63.9084	4.08238	5.736	6.87699	7.79872	6.3605	16.6157	5.82085	7.33217	14.7209	10.2937	2.37207	24.5284	16.2845	3.85168	7.56612	9.74536	5.9535	3.23424	2.42808	21.9189	25.7671	1.83398	28.6689	11.017	17.0008
id078	0	3.30772	4.73419	10.2013	5.77787	1.01212	0.644464	4.76905	0.538905	1.94289	0.208709	2.15952	4.5383	1.9062	0.516599	4.26112	2.23824	0.181854	1.78274	2.04324	1.03032	3.96773	0.143027	1.82084	8.76714	0	6.05945	0.732694	0.930537
id079	0	0.950112	1.13143	45.9286	0.472362	1.33904	3.76955	1.19135	1.11251	1.11759	1.93886	0.753944	1.58874	2.59256	0.445406	14.0096	25.7166	0.165626	2.30791	0.545867	0.195836	0.2911	0.156316	1.89956	3.65245	0.172184	2.17844	2.93617	2.6555
id080	0	2.8725	29.7714	143.756	0.278571	2.73172	4.98746	3.18087	1.95236	3.522	0.47923	3.30574	6.62148	5.34959	0.975317	31.2125	10.5423	0.371171	3.996	2.91923	1.20004	4.04914	0.437885	13.6831	6.11232	0.271313	30.7358	5.04716	3.79852
id081	0	2.92554	1.47579	177.355	0.781644	13.165	15.2364	14.5865	1.75681	4.73004	5.93036	16.0539	4.68581	9.74104	2.04822	35.3715	18.2035	0.160226	8.58285	3.0604	1.12486	0.36415	1.5122	4.59408	25.9266	1.09312	12.6445	11.2972	12.7079
id082	0	1.82475	1.9754	14.6575	1.21291	1.39178	5.82265	2.41574	1.82944	2.80801	4.56268	1.22344	4.66955	5.55629	0.569271	13.0502	16.0656	0.193932	2.73288	0.762628	1.30178	0.16161	0.838891	6.57551	7.22032	0.220512	5.25027	6.77173	4.54821
id083	0	3.16555	2.13927	4.88329	0.246093	2.59333	4.26073	9.21318	2.72072	6.08449	3.95134	5.84067	6.52076	3.43702	1.49035	11.0485	8.38189	1.96738	9.98766	1.47365	0.969261	0	0	8.05854	7.51264	1.2783	5.46283	6.60552	12.5837
id084	0	0.935324	1.09148	1.30997	0.117362	0.893211	3.00173	2.21884	0.220113	1.61571	1.54789	0.638323	1.39481	2.29475	0.155475	5.9844	21.319	0.11728	2.4842	0.57101	0.404459	0.0177697	0.32284	1.54792	2.23923	0.0762027	2.17673	4.01646	1.85036
id085	0	3.48731	2.12358	30.6292	0.196007	16.2946	5.51455	3.81579	0.71588	2.47814	1.06778	4.7004	2.67319	3.8325	2.24422	17.4669	4.45064	0.424388	8.16064	2.01734	0.385996	2.78968	12.4782	2.85263	33.3774	0.190901	38.515	2.63056	5.93005
id086	0	10.3697	20.7839	13.5011	6.8039	2.91969	6.05536	9.22869	1.29401	2.08175	1.55248	4.86133	6.94039	6.6667	1.13259	25.4507	6.74053	0.142391	7.12896	1.4932	1.40302	3.02042	1.1199	9.46152	15.9042	0.647629	21.7874	3.05972	5.82886
id087	0	9.90602	20.6623	48.0367	3.36729	1.94472	1.93377	10.6303	1.97637	2.45466	1.14812	3.95989	3.82994	2.73275	0.396137	37.8645	3.70243	0.909449	4.83981	1.70304	2.32988	2.48032	0.214582	4.71854	22.1826	1.83183	41.2815	3.66419	1.31852
id088	0	1.11376	3.50873	43.3611	0.826386	0.0475871	0.405134	0.263734	0.0855854	0.0913494	0.155371	0	0.633467	0.491936	0.0307661	4.29943	29.377	0	0.246469	0.121686	0.0266786	0.0656385	0.21295	0.246455	0.310175	0.07037	0.728074	0.509083	0.323273
id089	0	2.04058	11.5199	84.6015	3.10524	2.83599	1.46625	2.74357	1.88818	4.04813	1.70944	1.10548	5.90478	5.98489	0.117534	38.4582	7.6385	0.330996	1.65137	1.30163	2.04857	1.01556	1.26909	7.90873	19.6108	2.17752	9.39635	1.83369	3.91665
id090	1	2.19789	5.73638	567.144	0.666895	5.01981	0.89971	2.21137	1.01566	1.92723	0.437055	3.10903	2.96988	3.72563	0.504842	42.8091	3.06463	0.253879	1.93327	2.3533	1.31331	2.0195	0	3.29304	51.4421	2.7218	27.9103	1.79005	0.974314
id091	0	10.8407	5.21894	3.22569	0.740774	5.68604	0.388648	0.554658	1.42996	0	0	2.76741	2.88652	0.459817	0	23.9236	1.09021	0.109668	0.287971	0.985752	0.0405223	8.07558	0	10.4815	32.1936	0	34.6908	0.441856	0.140292
id092	0	5.33054	14.6506	105.211	0.741954	2.5394	1.70679	2.56404	0.450703	1.02625	0.654561	3.72502	4.00309	2.23189	0.561662	44.0456	4.53579	0.0760451	4.15339	2.64868	0.955351	2.28135	1.79427	5.60675	96.1538	0.592922	100.154	0.919162	0
id093	0	0.768506	11.1235	502.308	0.13298	0.207606	0.139536	0.995692	0.0175021	0.0996313	0.0508371	0.131503	0.552718	1.05244	0	32.5615	0.838753	0	0.775425	0.398153	0.021823	0.053692	0	1.20959	17.0417	0	5.82614	0	0.151106
id094	1	2.63123	5.59371	1403.22	1.25151	0.922645	10.3598	0.902369	1.09812	3.02135	6.37924	2.29188	8.66965	14.3716	0.701777	301.207	17.5417	0.185281	0.713558	0.48574	0.638969	1.3475	0.291444	12.1428	56.6893	0.361157	12.5097	0.995333	2.6862
id095	0	1.5967	15.0714	202.342	0.891147	10.1251	8.51964	11.8622	3.6229	15.6531	10.4475	6.85419	7.56227	6.73008	1.699	88.7287	11.8661	2.85849	9.65378	5.73163	8.22217	7.39609	1.34891	13.8101	118.642	8.31498	59.7697	23.9197	12.8265
id096	0	10.4634	4.72845	62.7588	4.66959	3.05752	3.72321	4.23246	3.88161	5.86929	1.69119	3.28103	6.46425	9.69674	1.3721	22.0439	8.25455	1.55545	2.92355	2.11557	3.56942	1.74895	0.772643	14.5309	8.49915	1.91492	13.7108	5.11251	4.0843
id097	0	11.1559	0.62833	1.21024	0.645777	4.09571	5.87266	13.9686	3.65474	4.79798	5.5547	9.04694	7.71682	12.8272	1.60236	29.1452	20.7052	0.669231	13.4558	1.96037	2.45514	0.63012	1.97379	14.4893	13.3138	2.23628	8.02681	19.9337	10.8847
id098	0	6.23361	70.3399	251.741	6.95944	1.69765	1.65448	2.60546	1.00184	1.7109	0.831418	2.93926	6.72309	2.02495	0.356709	46.9961	6.58436	0.338072	5.68141	0.976742	0.820883	3.51243	2.50697	9.89117	20.4709	0.188281	33.0529	1.55668	1.23564
id099	0	1.08882	2.73281	15.6043	0.458084	3.84395	0	2.62961	1.74843	0	0.175122	1.359	2.85598	0.853034	0	38.4133	0	0.101726	0.213693	1.14295	0.526227	4.90134	0.24002	5.55569	1.89369	0	64.8474	0.819712	0.780789
id100	0	3.80302	1.798	4.68622	0.899665	6.02197	0	13.1582	1.37355	0	0	14.2645	1.09844	6.07309	0.13621	6.82465	2.95075	0	21.9916	1.2346	4.32591	0	2.8755	10.8567	23.6596	2.14189	14.3651	20.7676	9.2518
id101	1	2.05075	2.82284	1668.36	4.83538	1.17952	1.07818	2.23265	0.286384	0.181138	0.369705	2.07207	1.63295	2.13853	0.152517	83.5283	1.67742	0	2.19927	1.44775	0.51579	2.00114	0.380035	0.733049	1.61451	0	26.0574	0.43263	0.824173
id102	0	5.15147	2.78322	59.8181	1.39562	0.980465	18.8911	5.01588	1.76337	6.27375	26.2498	2.2082	15.662	74.8479	2.11297	47.1006	76.0551	0	1.17188	0	1.92387	0	1.75501	27.4204	13.314	0	4.72855	10.4889	9.51512
id103	1	12.3569	6.78846	595.524	3.63253	2.32396	3.30079	4.59855	5.17526	8.24888	3.60773	5.03649	14.3589	12.0295	0.963861	58.4389	12.0464	0.898148	2.88248	2.07431	3.20802	4.49074	0.588656	15.9418	13.0756	2.33428	21.3293	6.43317	3.31917
id104	0	6.94132	5.4044	69.1037	0.303705	2.10991	7.39333	1.48568	0.735486	0.728134	1.9041	0.800888	3.72384	6.78662	1.18018	23.9003	10.7272	0.0539545	0.793384	0.394038	0.279106	0.956467	0.0636523	4.34636	8.88506	0	10.6803	4.0216	3.79613
id105	0	2.85176	4.75693	34.2292	2.93508	0.378613	2.46644	2.2349	0.451775	1.00633	1.76867	0.688727	3.41169	5.28036	0.451905	19.6772	9.60147	0.0331418	2.54113	0.409605	0.465342	0.572449	0	2.26251	8.58991	0.258406	2.9351	1.60235	0.423961
id106	0	2.95653	16.1222	426.484	0.623526	2.47592	1.9628	2.76061	2.67604	4.44817	1.24367	3.48515	6.29596	4.61922	0.800367	49.7755	1.74412	1.04752	2.84547	3.04384	2.98968	4.82713	0.426138	9.17325	52.5524	3.30924	36.6458	4.80262	1.94073
id107	0	1.04487	0.0440925	23.6266	0.33054	7.1852	28.8402	13.6659	5.12969	9.01222	12.1308	5.57101	7.05596	7.18557	6.04879	31.8375	7.61419	1.64677	7.07953	3.8726	3.48106	2.57634	1.67167	26.8242	29.0653	1.11975	32.355	70.5147	62.1693
id108	0	3.03897	1.01655	6.40811	0.282735	0.900045	0.556265	5.8482	0.160478	1.9462	1.05385	2.44647	1.51486	0.913154	0.347802	6.08687	3.24341	0.341402	6.68949	1.44175	1.69647	0	0	0.578651	1.78693	0	5.42459	1.42295	2.13849
id109	0	9.27953	135.707	237.352	4.21606	1.03508	1.49842	5.04069	3.16828	1.7577	0.467932	3.49679	3.39167	3.32403	0.617723	46.8993	2.95946	0.0906051	5.47203	1.018	1.07131	4.77736	0.213781	4.94833	17.9047	1.14797	55.4343	3.6505	0.927242
id110	1	9.28045	3.52584	1252.65	6.31426	1.71524	4.53189	1.51291	1.59562	0.794771	2.4332	5.19514	4.01543	31.8884	0.420633	135.915	28.8662	0.403833	1.27248	0.378109	1.04451	3.48765	0.158806	9.55717	7.80674	1.70553	30.7773	5.4235	1.72199
id111	1	0.557002	0.554746	70.899	0	0.249887	0.503862	1.33164	0.0280889	0.639586	0.652701	1.26629	0.997928	5.46452	0	7.26868	10.0957	0.0947863	2.88716	0	0.21014	0	0.559115	0	13.5053	0	2.90897	4.3918	0
id112	1	1.23013	2.4262	2475.95	0.230427	2.23202	0.593479	2.03903	0.678237	0.706259	0.480494	2.56871	2.31819	1.87242	0.428157	64.6165	1.66479	0.251201	1.26059	1.50528	0.680669	3.52697	0.0658559	2.97248	27.9777	0.65287	25.4163	0	0.28564
id113	0	1.00368	75.5553	47.8591	1.14203	1.91027	2.48227	6.02643	4.16569	3.42253	4.11641	3.44183	3.98387	1.97476	0.905689	41.2533	3.91031	0.652137	13.7754	1.30261	1.28514	3.29362	0.341934	3.5616	8.6121	0.706208	79.8017	4.37912	2.96617
id114	0	3.11159	9.27251	106.067	2.88487	3.8604	7.78396	5.8013	1.82252	3.89053	1.5125	3.58643	8.86454	5.29539	0.873542	36.3031	4.36702	0.878589	2.99914	2.83805	1.29855	6.98878	0.518253	6.89762	10.5367	0.642219	30.912	3.53985	1.12392
id115	1	32.2361	25.897	5.22511	1.22775	20.2014	9.40782	12.7248	10.1036	16.7026	10.9682	9.77684	10.1725	10.198	4.13343	51.4189	10.0263	10.3748	9.6762	7.83565	10.2756	7.98364	1.32045	24.0987	27.1854	7.21653	284.013	23.4151	25.6625
id116	0	14.0186	10.1837	32.8909	4.058	3.36257	2.35831	5.60944	1.42973	2.10485	2.29121	3.08688	4.76808	1.74385	0.897945	18.8951	4.01649	0.332733	3.58218	1.68231	1.16797	6.20094	2.15896	8.63169	7.86167	0.810723	40.5179	2.01088	3.61797
id117	0	7.07286	2.60633	13.46	2.17164	3.94873	4.90592	7.42233	7.44478	7.92463	11.0173	6.51838	9.95538	9.56281	2.66898	22.9008	10.7323	9.08904	8.08058	2.63908	7.06896	1.79491	1.36544	33.8364	27.6391	3.05232	22.7153	11.2466	9.05775
id118	0	0.77525	1.01416	21.7512	0.184824	0.432816	1.02936	0.234195	0	0.255645	0.684828	0.253069	0.553994	1.35023	0.408975	3.46657	6.6179	0	0.198967	0.0638515	0.013999	0.223874	0	0.775927	0.217009	0	1.81884	0.534258	0.290794
id119	0	0	0.27047	6.53968	0.0813746	0.0952804	0.19212	0.121859	0	0	0.0933266	0.0804712	0.0634173	0	0.0616009	1.7007	0.153978	0	0.512468	0.243643	0.0400626	0	0	0	0.776303	0	1.14087	0	0
id120	0	5.0953	16.6823	332.787	2.74339	18.7957	6.94375	3.35877	1.05394	0.666617	2.50856	3.95941	3.81372	3.8315	0.575317	19.4132	164.922	0.172887	2.30877	0.887993	0.365036	1.32471	1.04894	6.60944	10.8223	0.0481426	10.9907	8.06023	29.5726
id121	0	3.72103	0.141758	28.0093	115.256	21.5316	39.9975	21.7951	10.1068	14.1756	14.2544	9.22958	12.9629	13.9385	4.28462	88.553	17.9227	2.03156	12.415	6.91693	4.77693	1.95881	1.88832	19.0804	13.5319	1.74001	40.7289	32.2448	89.2271
id122	0	4.41806	6.31171	176.35	0.987461	0.809343	1.55422	0.591493	0.311915	0	0.452998	0.585899	0.307822	11.3088	0	70.0147	3.73697	0	0.138193	0	0.09723	0.598047	0.931311	1.7964	35.9853	0	8.82563	0.530099	1.00986
id123	0	2.91739	4.58125	116.786	3.04097	6.95691	1.0309	1.33113	1.18224	1.1567	0.751178	2.31324	4.15645	4.83517	0.283326	43.7823	6.55088	0.374014	0.916625	2.0311	0.506724	1.36005	0.441238	6.46838	22.762	0.121507	31.5656	4.77187	2.23277
id124	0	6.45191	0.00963901	0.0374048	0.263902	3.35485	34.6537	4.91173	0.476345	0.169475	10.6365	2.31147	0.940188	5.89719	3.28202	15.3791	14.2674	0	2.9546	0.959464	0.111365	0.0913315	2.37044	0.54868	4.45974	0.19583	2.79694	2.22626	1.92777
id125	1	1.08865	5.29406	143.468	0.213908	0.551015	1.6834	3.26735	0.878387	0.480792	0.392521	0.930744	3.40076	2.629	0.550558	20.1673	14.5713	0.570025	2.45474	0.960687	0.71612	0.0518205	0.134496	3.73578	17.3863	0.111112	3.32385	0.918657	1.60423
id126	0	2.81504	5.15352	25.186	1.35295	2.36279	3.57318	3.64002	3.51307	6.59735	4.47089	2.6305	9.00695	8.39096	1.24985	22.6669	14.4925	0.94717	5.03841	3.63889	2.3934	1.7499	0.288365	12.8488	10.413	1.01247	8.8411	2.46204	3.59587
id127	1	4.12499	10.2414	1391.28	1.13933	2.10636	4.34156	5.11847	1.23119	3.23473	2.33825	3.20215	3.9255	9.54735	2.04271	67.7213	7.48875	0.399488	5.03515	2.33402	1.23993	2.5422	0	3.70901	41.9889	0.31148	33.0676	0.321909	1.02208
id128	0	11.0308	1.11639	14.9167	4.86266	11.7358	5.62305	26.3039	7.01386	16.8405	9.90179	12.0708	14.3077	21.6214	5.18352	35.5658	13.8957	1.65282	18.4712	6.38823	8.45229	3.12533	2.49587	11.5542	17.5143	2.19079	21.1305	14.384	16.4073
id129	1	27.3144	51.7094	921.793	0.42681	1.10658	2.54317	1.96311	0.361123	0.0685233	0.349642	2.53243	1.94823	5.7055	6.13884	34.6423	1.7306	0.0812409	1.06663	0.684593	0.210129	4.1359	0.0958431	2.99491	9.42311	0.158358	28.0849	0.818303	1.24711
id130	0	12.996	33.8828	403.157	4.67866	1.5978	1.6569	7.70698	3.69469	4.99513	2.14634	3.77849	11.6071	6.97	0.944471	55.9229	10.9187	1.09093	6.60224	2.10125	3.80064	4.29761	0.980583	14.3277	30.2766	0.60757	24.2563	7.32564	2.65821
id131	0	2.86829	5.30419	16.9104	2.00518	3.16055	1.8208	4.61965	2.13159	2.94686	1.5921	2.28798	7.81344	8.83234	1.34278	96.3512	8.46403	0.513793	2.26655	2.77093	2.65784	8.50093	1.21228	4.20906	54.2973	1.20181	49.4671	2.07008	1.84033
id132	0	10.4051	22.2798	37.6048	0.296623	4.90096	12.4499	10.6607	4.60673	7.33381	10.8105	4.95402	16.0275	11.3235	3.46797	49.0842	26.3175	0.570879	4.93528	2.07227	2.72598	1.71663	0.621681	12.4712	49.3634	1.62637	23.6234	15.3929	17.7516
id133	0	18.8393	10.4709	46.2083	1.40484	16.3775	26.2934	13.9488	7.74157	13.66	10.1574	9.84548	20.8017	18.9379	7.58297	28.2494	31.8989	1.9532	8.88989	10.0126	4.84144	5.65984	2.5923	18.2232	376.303	0.951816	26.0468	26.0677	12.3889
id134	0	4.98357	2.636	93.3028	4.2662	9.4802	18.9711	23.1847	11.2118	13.6875	15.3097	10.2069	18.1789	13.4542	4.93979	40.0536	13.8015	4.49245	20.8484	4.37797	9.89197	1.4447	1.04556	31.0445	33.5657	3.63381	46.4064	75.3558	31.3538
id135	1	3.22204	17.9648	865.519	0.699953	10.9696	13.983	20.2381	4.20937	8.83445	7.53359	9.37108	6.29413	9.17418	1.26353	85.6885	10.7994	1.29133	13.5632	4.67507	1.74952	6.45663	0.846348	6.66067	29.7917	0.139839	29.6915	14.1631	13.7659
id136	0	18.5347	21.8397	141.529	5.58851	3.14381	2.7027	6.77923	1.92307	3.50869	2.72128	6.29832	6.03412	7.76149	2.48159	29.2175	4.9624	0.207994	5.15574	2.38368	1.07595	3.40354	0.294454	11.8138	10.4245	0.486517	13.9885	3.35205	3.51217
id137	0	0.849165	4.07612	2.67812	0.210881	2.51857	1.49363	5.30539	0.949226	2.13296	0.628823	4.71301	2.16936	5.24252	0.415059	29.7413	5.42684	0.337177	4.39734	3.06228	1.07975	2.24784	0.928154	3.91311	45.9893	1.75264	33.1748	9.28302	7.47635
id138	0	1.99214	151.051	256.535	5.22431	3.40201	9.49801	2.67755	3.72847	2.70014	1.28163	3.26002	7.92516	3.58969	1.31122	32.0702	4.652	0.483914	5.08272	2.38395	1.5955	2.87641	0.526978	8.74177	10.9273	0.290236	42.7912	2.84956	4.09519
id139	0	2.76198	27.2183	241.098	4.6442	1.34031	3.03715	2.44885	1.52381	1.02916	0.450112	1.61713	2.192	2.10118	0.495166	27.1895	1.48526	0.479351	1.46466	0.979235	0.611867	2.85233	0.514098	3.45092	26.5206	1.27414	44.4774	4.21377	1.78386
id140	0	2.87393	3.561	27.7489	25.5532	9.27186	3.27059	8.15783	2.21748	3.02953	2.18992	5.22051	5.16457	7.21611	1.02033	17.693	25.9294	0.374146	6.68063	3.61523	1.71425	2.78909	0.353116	4.29108	7.71504	1.16688	34.0865	8.14018	4.97765
id141	0	4.64283	6.35892	368.676	2.82321	3.54178	1.2696	3.32183	2.1233	1.96412	0.925107	2.52598	7.0197	3.75523	0.610623	22.8419	0.763159	0.358255	1.59922	0.402521	2.11799	6.4323	0	6.60346	6.79739	0.174582	29.2932	1.44342	1.60402
id142	0	6.58216	13.1287	62.5037	4.47391	5.38002	4.50417	8.38974	2.54631	4.43907	4.99235	6.13814	4.64885	5.96695	1.03739	30.6996	7.47412	0.698145	5.86629	1.02576	2.53995	2.0505	0.760272	7.62573	15.9187	1.46554	29.3371	12.9823	8.65611
id143	0	5.10702	6.36264	191.632	4.98397	14.9489	12.4653	21.5727	5.47237	14.2714	6.02921	8.23691	12.9294	15.6379	1.93813	42.5689	16.9236	1.31904	17.0552	6.18362	3.93268	1.48857	2.46834	12.793	15.1106	1.15258	71.9288	14.8438	21.2957
id144	1	1.26359	16.5349	657.154	0.207281	1.89308	0.522001	2.54532	0.589276	1.11816	0.190181	2.54175	2.26155	0.926385	0.345207	55.8679	0.470663	0.0552367	1.68249	1.3033	1.46951	6.87948	0.390989	4.52506	26.023	0.538349	40.7818	1.7804	1.69586
id145	1	0.57762	9.76357	998.547	0.423718	1.67442	6.58575	6.50384	3.42971	2.26189	8.26118	2.61883	2.80682	1.3315	0.641511	60.3077	1.60353	0.493995	2.22369	0.951485	0.730121	5.26072	0.66604	9.05728	25.668	0.550238	38.3038	5.97094	3.43051
id146	1	7.26744	4.8345	289.57	1.27189	4.51737	6.0057	4.12679	4.88809	4.0976	1.84769	3.52176	7.26894	8.40814	0.898639	16.9009	3.52981	1.75117	5.22129	1.58673	3.59012	10.8357	0.932999	18.048	28.2311	1.10112	102.211	4.09675	5.34748
id147	1	1.55527	1.33136	697.863	1.1744	5.13712	6.27775	11.8793	2.29228	4.08399	4.42187	4.42632	4.76615	4.51829	1.2916	20.3251	3.60585	0.826677	9.45813	1.85764	1.37455	1.58357	0.278646	5.8854	7.65228	0.402849	40.6317	7.61302	14.2009
id148	0	20.7034	8.10552	55.7682	2.78775	1.93571	3.46941	16.1162	1.30551	1.89435	2.82543	8.07806	3.68831	4.88946	0.638008	23.3603	19.6279	0.172764	8.16569	1.69847	2.58536	2.4344	0.203816	4.59974	21.7706	1.76798	28.8017	18.9679	9.72424
id149	0	6.97087	17.7476	56.5706	1.97718	6.13175	10.8919	9.12259	5.50695	5.88533	13.1765	5.12586	4.24779	6.94079	3.7216	48.7469	6.87578	1.1392	4.67401	2.43993	4.02518	2.91274	0.587984	11.9573	17.2817	1.31847	37.6466	17.6423	8.56169
id150	0	5.12	1.55697	84.5468	0.507472	20.464	4.53683	7.29547	0.641193	0.958126	0.838091	3.85412	1.32883	1.4175	0.322693	8.75188	1.38275	0.216372	3.6362	1.51942	0.539655	2.06536	0	3.0281	14.2138	0.21088	10.2333	2.72426	5.88179
id151	0	16.8753	19.5909	661.478	5.72921	3.40573	1.71101	9.76748	4.19948	6.1415	2.4261	8.83253	6.50276	7.46816	1.33447	54.9453	5.55942	2.11394	8.18236	3.12286	4.33942	5.0891	0.184733	15.3935	22.0866	3.35751	30.4987	9.14798	2.60406
id152	0	2.66947	3.55455	18.428	1.60415	2.94632	1.13866	3.20298	0.819683	1.94419	2.74161	3.17269	2.40226	3.95367	1.36912	8.88673	9.46329	0.628644	3.36746	2.04833	0.495537	0.590544	0.346096	4.69216	13.7431	0.40846	14.4054	3.12381	4.34259
id153	0	2.86487	4.21301	138.681	1.21794	3.01992	0.676583	3.21861	0.678915	0.322062	0.164333	3.68411	4.35503	0.400239	0.325407	37.9322	1.08452	0	2.30606	1.50155	0.634893	2.95054	0	4.43139	54.2676	1.30251	35.8668	3.07684	0.488457
id154	0	2.41781	8.47689	197.178	0.975149	2.05522	6.44632	6.52265	3.18294	7.59826	4.77173	3.34299	8.61287	5.81087	1.67323	57.2658	8.8569	1.38592	4.54899	4.37952	3.84071	1.81114	0.81751	5.44028	29.0247	0.50653	31.2546	5.23489	5.98358
id155	0	3.04409	5.91098	32.4553	0.431127	14.166	24.3438	32.8861	14.7247	13.3847	32.3246	6.98132	12.1796	9.93507	4.93626	57.608	16.0097	2.65677	10.6341	4.11452	4.56346	4.63467	2.71074	17.9411	10.0252	0.979754	50.3225	59.307	33.8027
id156	0	1.73164	27.2463	65.4744	0.831828	12.9863	3.05494	5.53631	1.82468	2.49289	4.02802	2.37638	5.04206	2.83985	1.18943	29.7617	3.14799	0.615742	3.49237	1.66038	0.819057	4.92594	0.290566	5.38052	3.87959	0.960185	69.541	3.96934	1.57536
id157	1	10.2098	15.4758	131.139	10.3642	1.76238	1.72603	7.21282	0.849013	1.64323	0.690498	2.21143	2.14495	2.5226	0.488323	24.367	3.33635	0.401101	4.57401	0.386281	2.58302	1.22414	0.0675992	2.73823	12.0617	0.725997	41.1119	1.84691	2.34561
id158	0	5.31978	6.71814	245.678	1.42999	0.986677	3.33592	4.20638	0.342809	0.516559	0.175717	2.22219	2.26867	1.56921	0.34795	28.898	0.7731	0.0680478	1.89403	0.573419	1.05603	2.25795	0.0802786	6.31784	4.33619	0.464246	13.5595	0.959581	0.435246
id159	0	59.3231	9.64459	2.24714	6.14384	37.6147	13.0301	24.1317	3.1454	5.0322	6.98652	28.6791	7.70958	11.853	2.93638	27.4057	5.81272	1.56091	24.2643	5.80696	2.71716	3.8471	8.34799	13.3555	27.8653	2.0284	56.3596	19.7054	12.9568
id160	0	14.2209	8.00034	24.8594	4.34758	5.55939	5.6724	7.53853	1.4004	2.3144	0.787285	5.88328	6.33056	10.2265	0.692871	28.0736	6.49464	0.304882	5.0436	3.16862	0.844902	4.29607	0.179841	6.45223	10.3688	0.59429	22.9241	5.83479	3.90016
id161	0	2.28161	1.2582	89.2067	0.681712	0.548768	6.97439	2.55218	0.748631	2.46598	4.54444	0.526675	6.59115	11.2169	1.44335	14.0744	17.8577	0.0141925	0.775158	0.271084	0.314647	0.425775	0.770199	3.99183	3.47528	0.0553293	1.87293	1.48673	2.9412
id162	0	19.069	0.884253	1.24515	1.92626	2.35795	2.71029	16.6083	5.35859	8.00318	3.94975	6.40731	6.41416	16.59	1.65703	34.87	13.9721	1.49717	13.7443	3.14585	7.98908	1.76761	0.963417	12.1057	16.4273	1.21282	15.4466	18.253	6.31776
id163	0	9.11125	5.30483	6.74756	5.49448	4.61136	2.05618	4.05648	1.69916	1.89996	1.54232	2.39377	6.37808	10.0349	1.36706	32.0466	10.8329	0.255976	4.54374	1.0929	1.26741	1.37296	0.724763	3.07558	4.94842	1.14761	20.4477	4.33159	4.1914
id164	1	10.8626	2.30091	66.7841	1.67362	0.89386	2.19516	2.48427	0.741973	1.97986	0.841857	4.52958	3.68406	9.59576	1.66702	16.0003	4.5558	0.0195609	2.40383	0.659336	0.462575	0.480132	0.738457	2.02978	14.3975	0.076258	9.61372	2.67958	1.75161
id165	0	24.1262	32.8563	20.3498	29.5255	14.6643	3.04733	2.44631	0.0955574	0	0.555117	3.47022	2.16898	0.507003	0.183204	1.59232	0.228969	0.16123	0.931399	1.17748	1.07234	2.1253	0	1.10068	1.26982	0	15.4098	2.92319	5.56877
id166	0	5.74962	2.73174	2.51357	0.134627	6.41994	9.26563	4.93015	2.15526	3.46609	3.93018	6.51136	6.65752	10.1533	2.58488	14.6177	12.2739	0.11415	1.86694	1.22757	0.650747	1.1415	1.11581	5.29906	5.06722	0.0635729	9.6875	8.40979	15.3117
id167	0	10.5585	10.6161	33.9433	2.14726	17.6842	11.8479	22.003	1.98146	7.21238	5.36802	13.8381	7.74661	9.03051	4.96778	37.4815	16.5262	0.610783	15.1603	8.01831	1.68669	3.06853	1.28943	5.17918	12.1066	0.501291	34.84	7.6416	9.62275
id168	0	2.64127	4.61098	73.0861	0.882999	4.1669	5.76977	9.53658	4.83881	8.41988	5.46239	6.2976	8.50796	9.34261	3.72702	48.963	6.17697	1.06956	6.59059	6.12875	5.05857	2.26877	1.00944	15.3821	8.98527	0.694945	36.6073	13.7897	9.75996
id169	1	1.17919	2.24395	1044.8	0.0685671	6.50303	7.12281	11.9109	4.1693	7.24344	5.11147	8.13671	6.51921	4.78815	3.27005	70.9347	4.67076	1.27903	7.96452	2.77149	1.31653	4.48492	0.862243	8.23272	57.301	0.801369	74.1006	18.7725	10.2846
id170	0	1.08791	1.89529	136.559	0.84118	1.53895	2.06872	1.49586	0.290619	0	0.361774	1.0398	4.09721	1.32167	0.119396	40.2475	0	0	0.367879	0.393526	0.103533	4.39403	0	4.78214	1.40433	1.09235	49.6915	2.25786	0.537661
id171	0	6.88855	3.72542	17.092	2.58125	5.40956	2.79683	5.74214	1.61003	1.93393	2.83166	8.06471	3.76088	3.86629	1.2602	11.438	4.24719	0.348912	5.9683	1.40009	1.56549	1.90316	24.2271	3.40278	36.5446	0.437217	34.6701	4.11691	7.46027
id172	1	1.29257	4.62993	321.028	2.01208	1.27347	0.684738	1.05866	0.257662	0.366687	0.124735	2.25862	2.28853	2.43038	0.0411662	31.1493	0.411597	0.362285	0.532729	0.976919	0.749638	2.96415	0	3.16575	5.08407	2.82473	24.1747	0.583862	0.185379
id173	1	2.1489	8.18812	683.667	1.58506	7.0072	2.05019	3.2197	0.958403	1.37569	1.22391	7.25276	3.62838	2.54252	0.633609	79.5156	1.56398	0.899148	2.78929	1.4723	1.06624	6.24144	0.197351	11.7246	43.1281	1.44017	31.711	4.46517	0.92731
id174	0	9.56877	2.76551	6.46298	2.13114	13.7949	12.3413	11.8021	6.3507	23.4985	6.27178	8.27085	12.5347	21.9019	4.23105	41.1161	32.2605	2.67882	8.66606	8.54787	10.0566	6.7214	0.632061	10.3874	14.8836	5.53497	53.6965	14.4626	12.7478
id175	1	0.614236	32.6071	1138.74	0.133125	2.02637	0	0.598068	0.105127	0.14961	0	2.76459	2.48995	0.371853	0.201552	94.2361	0.251901	0.0886886	0.558916	0.298941	0.0655406	6.77258	0	6.53894	1.016	0	22.1246	0.357328	0
id176	0	4.92245	3.19046	156.229	1.59726	2.72739	3.35202	0.747473	0.840894	0.523557	0.457965	5.85742	2.9045	2.13784	0.0755708	18.8547	1.00745	0.0886753	0.558832	0.448344	0.360419	4.19192	0.313841	6.90118	0.444432	0.17285	16.0564	0.893186	0.340309
id177	0	18.0231	10.0441	85.4552	7.24362	4.14786	5.49251	16.3107	3.29852	4.15944	4.72984	10.8755	4.12054	7.8275	1.1207	46.9432	10.8051	2.95885	9.84129	1.97883	8.43394	2.43368	0.332444	19.4299	23.8078	5.63019	43.6118	30.3708	9.19228
id178	0	4.60468	8.71689	38.3648	0.691693	25.995	11.4488	18.6781	5.33888	15.5971	4.65736	11.1207	12.4852	10.533	3.51328	33.3854	24.9944	2.19999	13.4584	6.51359	4.9213	3.83782	16.9754	12.8269	20.392	3.24522	69.1857	48.8707	68.4561
id179	0	12.3279	9.07649	53.5208	4.33068	4.00321	2.45147	9.55719	6.04482	12.2955	4.05183	7.47577	6.27634	10.2398	3.13456	31.2431	8.41021	3.84683	13.2644	6.11356	7.76158	2.69186	1.31371	21.9076	23.2664	3.00923	32.1554	8.46324	6.66925
id180	0	6.38946	23.0364	17.3851	2.17278	3.28269	1.32382	6.45505	2.13094	1.57538	1.12538	5.12906	3.38661	4.6987	0.663228	15.4352	5.57024	1.02727	6.13056	2.78058	1.27675	5.56085	0.110174	7.14046	9.76225	2.0024	42.6226	6.20835	6.21221
id181	0	6.24467	0.0453142	13.7511	3.58013	5.56156	0.390542	0.902393	0.167952	0	0.0813063	2.1032	1.98897	0.396049	0.107334	1.17983	0.536583	0	1.04175	1.06131	0	2.91966	0	0.902795	1.01447	0.0920622	11.9271	0	0
id182	1	6.67159	3.65466	828.081	0.82865	7.03435	4.9453	7.54887	4.49884	5.43237	4.6726	5.463	8.82577	11.2839	1.67278	92.2581	3.78929	0.828076	5.70174	3.10131	1.93783	4.85135	0.651275	9.67307	82.807	1.16575	71.0368	5.56055	5.64962
id183	0	11.0617	1.90321	4.98045	1.00825	33.0553	25.83	17.4438	8.3178	16.9242	19.3379	9.20687	20.4631	19.7142	5.3265	33.1108	24.4364	2.57247	13.3297	8.76734	8.99831	2.05278	2.09067	16.0007	24.9264	2.06147	22.2435	31.7846	41.7566
id184	0	34.7186	4.5624	6.86713	8.12948	12.0236	17.8264	29.8507	31.6616	60.3044	22.5727	20.3594	33.384	45.6968	9.10722	52.2508	41.2428	15.9627	30.0452	14.1671	30.953	4.9083	2.37375	42.5821	53.0153	6.27532	53.7675	35.6698	21.707
id185	1	4.23224	7.85107	182.085	0.514791	8.31812	17.4205	15.8421	7.68333	15.0999	12.1623	8.29794	16.2482	15.386	6.68334	75.691	77.6353	2.16063	11.0227	5.31759	6.71626	2.80601	1.78024	16.1081	32.2655	2.07237	44.2212	35.6499	62.0353
id186	0	1.8213	9.15194	205.772	1.13038	3.02524	1.44027	1.1285	1.8278	2.05676	0.370401	3.08734	5.2856	4.05957	0.448224	39.249	3.87041	0.143441	1.43128	1.45048	1.43103	2.47761	0.507667	9.59653	6.26479	0.978603	14.3385	0.577925	0.550483
id187	0	9.43404	60.5368	341.499	7.26032	6.13256	2.95634	6.49098	2.96653	8.52472	3.47981	9.64439	8.2761	6.35641	0.656249	81.7823	4.6477	2.16576	6.2177	2.59558	4.30353	4.1565	0.681341	14.588	37.9737	7.59886	41.8846	9.11369	3.69402
id188	0	0.834543	6.18301	75.1298	0.260543	3.05066	0.708324	0.0709392	0.392792	0.638851	0.325975	1.40537	2.17815	1.19089	0.251023	22.111	0.537821	0.0946773	0.132591	0.106376	0.256543	2.49604	0.074463	5.86016	0.632684	0.246066	11.2489	0.890066	0.645944
id189	0	4.96189	20.4923	143.814	3.4484	15.9351	26.6902	41.1115	16.0746	40.9365	27.0315	18.4411	16.6986	15.4771	7.97074	50.3143	18.4983	8.05184	25.9805	8.26987	12.906	3.54841	2.10506	42.9391	28.5535	6.60842	66.6717	57.5132	64.3691
id190	0	2.94967	27.679	490.336	2.82874	4.39554	6.40799	5.58211	2.4426	4.81311	2.72878	2.50976	7.54067	6.49836	1.84118	36.7323	9.90476	0.704494	2.18287	3.04744	1.14536	4.77135	0.498671	4.52086	16.9481	0.549292	24.3543	13.3406	11.2652
id191	1	2.77515	9.21802	393.607	1.21435	3.03986	0.395449	2.00663	1.52111	1.22355	0.192098	3.47839	3.78551	1.63752	0.348689	48.8142	0.950819	0.167381	1.46505	1.56719	0.989553	3.65195	0	2.4377	13.3425	1.52258	31.5797	2.24794	0.570986
id192	0	2.55949	1.87214	22.3349	0.593706	4.51856	8.0987	4.29722	2.22701	2.22409	2.72363	3.03343	5.01248	7.4627	1.16105	49.8243	4.49367	0.725139	3.46199	1.92574	1.41276	2.45708	0.311081	9.36068	3.96471	2.18446	92.8614	10.0928	6.915
id193	1	1.14104	4.53145	534.832	0.622972	1.24003	7.55006	1.21278	0.565747	0.980161	2.00052	0.800872	4.12673	2.95821	0.424432	65.2439	2.35759	0.0415027	0.348734	0.559569	0.460055	2.07513	0.195849	7.1399	20.8007	1.45618	13.7379	1.83937	1.2742
id194	1	7.80373	37.4278	1015.88	1.79518	3.63064	6.42165	12.9527	4.96172	5.50221	4.6792	4.03466	7.3767	7.74954	1.97666	71.4367	6.79371	1.19596	7.08015	2.93177	1.52658	4.74429	1.28265	13.3601	29.5809	0.211928	28.4096	17.5219	11.9611
id195	0	46.8866	8.14454	31.5294	9.90921	5.74517	12.8815	10.6773	8.79389	12.5364	11.5625	9.62861	4.1824	10.6005	2.59716	36.0964	12.7662	4.90329	18.2667	4.13186	9.83256	4.06286	2.34999	29.4987	22.8926	3.58414	34.8659	14.7137	6.0111
id196	0	3.23509	29.7001	23.427	1.32759	1.85054	2.38807	1.46739	0.474268	0.213141	0.145007	3.18834	2.01998	1.58927	0.311068	16.0751	0.358868	0.168466	1.06167	0.899087	0.404611	2.14411	0	1.38009	7.41807	0.246286	3.04671	0.169688	0.646521
id197	0	1.84386	8.51225	227.205	0.702619	4.17672	1.6163	3.56122	1.45115	4.00887	1.11575	4.3827	3.28542	2.71745	0.572799	64.3438	5.72709	0.432082	3.85756	0.809116	1.75619	3.14241	0.169914	11.0123	45.1672	2.80744	53.6419	4.35216	5.71158
id198	0	10.1147	7.0966	5.48285	4.27022	2.79408	0.79072	1.88079	0.247952	0.423442	0.144042	1.6146	4.79608	0.701638	0.190151	19.0547	3.08947	0	1.14248	0.846093	0.123666	2.05376	1.38195	2.7418	21.2074	0.163097	23.3309	1.68558	0.642215
id199	1	1.67524	14.415	544.589	0.931903	6.70279	3.03831	5.88118	2.5757	8.52804	1.98487	6.84585	3.11253	1.11559	0.352727	44.7751	0.251908	0.798221	2.5152	1.09615	3.34267	3.87016	0	15.5002	35.8149	9.33557	44.2506	15.3656	10.438
id200	0	15.8207	6.48526	103.869	6.32862	9.88013	10.681	20.8193	5.96105	15.4243	8.74476	11.0087	11.8845	13.7018	3.57866	63.6047	9.32999	4.47015	19.5276	6.1259	10.1605	5.57229	2.477	15.8132	38.2612	7.52521	39.2411	12.2797	21.6605
id201	0	1.51263	6.23307	49.7358	0.2964	0.911009	0.34989	2.66317	0.321839	0.333104	0	2.2716	2.82966	1.65585	0.140235	58.1608	0	0.444293	1.86662	0.99838	2.04295	2.64781	0.232955	2.56127	67.5801	0.962261	48.3294	0.596688	0.378903
id202	0	3.80127	15.4329	198.574	3.84468	1.60774	0.734806	8.14267	1.04095	2.16039	1.25982	2.44414	3.68112	2.76151	0.561298	68.0442	1.66284	0.512269	3.68951	1.64447	1.75762	2.06238	0.518008	7.09421	34.8962	1.35516	76.2329	5.74955	1.87232
id203	0	16.6012	4.07438	22.7078	0.658346	2.62995	6.82676	12.6714	5.16831	6.18009	9.01608	5.74444	8.72212	12.3858	1.07003	36.0915	14.3625	3.40555	6.07	1.56532	8.35083	2.08742	1.82621	24.4466	18.9524	1.30753	18.2337	4.98946	3.82843
id204	0	4.01262	14.2885	77.8804	4.69267	7.76508	12.0252	27.877	11.5154	23.623	13.3436	8.2073	22.0032	13.6495	4.37441	49.3527	16.5849	3.51384	17.2052	7.66379	11.647	2.91254	2.5604	35.2768	38.8478	5.23772	26.7106	38.0998	25.9125
id205	1	4.34033	10.3646	1073.24	0.876503	4.53276	1.37957	8.53171	4.35487	9.52207	2.68064	4.11717	11.3847	8.67108	2.3776	73.9244	4.28453	2.09242	8.89318	5.74071	6.76053	3.40626	0.8037	9.56727	7.66491	5.122	70.9575	13.1357	5.97587
id206	0	28.5534	13.3181	159.564	19.1715	4.94526	15.9673	8.18498	2.38701	6.23563	3.7991	8.10757	5.35675	6.59266	1.19112	44.231	5.32786	2.15167	18.3696	3.09941	8.56197	4.91525	2.21298	8.43676	14.4576	2.15084	52.876	11.7811	5.08153
id207	1	1.95507	8.20076	613.533	1.16525	1.5798	1.93058	0.642885	0.339016	0.137847	0	2.91111	2.58094	3.08354	0	36.9334	0.696284	0.326861	1.63074	0.367248	0.422712	3.41719	0.192805	3.7934	7.72292	0.955699	22.248	1.31693	1.2544
id208	0	9.10948	40.9186	57.7358	0.890977	4.62934	6.74884	6.37936	1.14334	3.69232	1.66049	11.6744	4.20957	3.7331	1.09602	31.1428	8.0081	0.408082	7.16968	2.95944	1.78201	3.1365	23.2837	5.77437	17.5308	0.723137	21.1931	6.4272	8.2576
id209	0	2.24227	5.68515	165.208	0.625562	2.53032	2.86431	10.0492	2.06582	3.19558	2.34799	4.83646	1.59551	8.26025	0.817955	30.462	3.01304	0.303093	5.41193	2.46894	0.279981	2.06654	0.35757	4.34521	13.4546	0.295401	22.6899	4.57937	5.8159
id210	0	5.87773	9.27707	178.604	6.45845	1.09994	0.646882	2.9894	0.370921	0.52787	0.134673	1.85796	5.03323	2.62402	0.311122	14.8613	1.11098	0	1.31468	0.703169	1.73435	1.06677	0	3.20435	4.92902	0.457468	16.0172	2.83671	1.00074
id211	0	2.58899	3.87444	3.06197	0.949587	15.705	10.0263	6.28057	3.90562	9.07099	3.08567	6.49506	5.36527	3.75763	3.50435	38.375	2.54549	6.00988	5.86941	5.09397	2.41544	9.15381	0.870713	11.5167	8.15303	1.02761	77.475	17.6294	8.90195
id212	0	4.47319	7.59011	121.064	1.19044	18.643	23.6554	16.1557	6.22802	11.2045	8.70372	7.94627	13.1044	7.48174	3.15409	47.9165	18.5837	1.18962	12.0785	5.90335	3.00367	5.85796	7.25109	12.994	33.0762	1.35266	46.8534	17.1749	31.9578
id213	0	1.11899	22.7087	126.487	0.347967	0.40743	6.36683	0.781627	0.0686966	0.293293	0.199538	1.46244	1.28811	0.242991	0.263413	17.1372	2.96292	0.115909	0.243486	0.976729	0.299797	2.05475	0.820453	3.32339	7.30304	0.451869	33.2092	0	0
id214	0	1.66104	3.88554	137.132	2.00573	10.9596	21.8556	14.4789	5.72641	5.49075	9.96805	5.18751	7.93581	10.2713	2.45271	33.7182	100.526	0.719506	10.0403	2.11726	2.91176	1.40163	3.47616	7.11057	30.5168	0.333927	21.9914	24.5716	39.7971
id215	1	2.24693	8.42115	581.753	0.666516	1.99439	1.51532	3.43795	0.833373	1.45649	0.934281	1.83088	2.39517	1.65489	0.252278	52.4808	1.54145	0.222018	1.71009	0.77607	2.36991	2.22018	0.349231	6.33213	43.1317	1.20213	25.7298	2.38537	0.504913
id216	0	84.0543	13.6354	21.2419	4.61171	5.18863	2.67636	12.5776	3.07215	3.87985	5.85048	9.83441	1.92752	5.03755	0.546091	30.592	3.70504	0.926853	14.242	1.19565	8.75203	2.52778	0.566971	4.40576	18.0405	0.869875	53.5337	8.99	6.67484
id217	0	3.09148	32.8771	875.254	3.35813	1.723	1.54409	0.847555	0.357557	0.0848083	0.173095	1.56714	2.64648	0.632369	0.0285631	21.4961	0	0.201097	1.32012	0.790805	0.334372	1.55393	0	4.94223	0.719912	0.195993	21.8652	1.21533	0.643125
id218	0	8.83622	10.0669	25.2354	2.99886	3.9665	3.49635	9.89645	4.47321	8.36313	4.96791	3.73442	7.7903	9.92784	1.30323	44.3195	4.41348	2.58981	5.90666	2.32785	4.59328	2.48891	1.04753	16.1647	10.7018	2.59621	50.4785	11.0307	4.73283
id219	0	42.7872	11.0232	6.99889	10.4188	3.3419	3.14097	10.7722	4.92927	8.50144	5.2161	6.83819	4.99116	6.54646	0.64994	31.4509	5.97148	1.886	13.217	2.11903	10.7159	4.77824	0.218851	7.85181	18.9934	2.8928	37.2227	6.35303	3.71783
id220	0	5.42873	9.74773	88.185	3.04069	7.94221	2.57702	16.8128	2.4012	3.68009	1.07301	4.16344	6.19765	9.80013	1.59356	20.4588	2.65552	0.934949	12.4388	7.3533	12.2063	1.13327	0	4.25512	17.4047	0	114.5	7.53385	21.5283
id221	0	14.2105	10.0715	19.7621	13.5159	3.90435	7.83759	22.7703	5.93357	9.29367	16.317	10.1124	10.5333	17.8833	0.976042	41.2291	27.5941	3.31741	13.502	2.26301	7.17955	1.93874	2.79548	31.8678	29.0116	1.84755	23.0373	22.6743	17.1265
id222	0	2.64041	0.778762	16.4198	0.203061	3.44754	9.82796	6.0057	2.20488	3.5372	3.72618	3.0121	4.19365	6.23923	1.9599	18.3116	9.02951	0.676402	3.55224	2.05194	1.24965	1.16833	31.5999	7.01882	13.8508	0.791083	10.9131	10.3559	4.84555
id223	0	1.59069	7.27194	94.8167	4.55075	0	1.79067	0	5.39052	5.11428	5.21915	0	8.8663	3.17786	1.72247	31.7029	17.222	0	1.59217	1.70317	0	1.37806	0	8.27879	6.51204	0	10.6335	0	3.8783
id224	0	5.41639	2.13573	37.4582	1.24023	9.90893	30.257	9.88718	4.78177	8.1989	12.3832	8.65739	10.0066	16.0988	3.2584	12.9884	30.3701	0.291617	4.84968	2.12972	1.14936	1.10461	1.83484	5.44154	8.83894	0.473694	15.4276	40.1435	45.5117
id225	0	10.0235	4.91762	12.1438	4.37135	26.6154	35.7775	20.9476	7.59442	27.5109	12.0322	19.0204	27.2536	29.3048	5.95643	53.4621	13.2344	0	9.78816	18.3235	1.72169	2.11797	5.49704	34.9906	30.0255	0	42.3894	28.1601	59.6065
id226	0	13.6264	14.1359	495.559	0	6.58341	17.6994	5.61326	2.96007	6.31885	6.44842	5.56017	16.0667	10.4703	0.709387	33.367	7.09275	0	5.24579	2.80575	2.76813	0	0	6.81913	55.4267	2.43383	66.7851	5.03063	25.556
id227	0	33.4564	8.98835	9.80332	11.3128	24.5637	4.50778	8.0416	2.714	3.05771	8.37584	8.49658	5.46835	13.5998	0.542012	35.6366	16.5288	2.38501	6.11233	1.71501	3.03152	5.3771	0.900378	15.6306	20.3549	5.02087	22.9206	17.2966	1.95263
id228	1	2.62999	5.41044	731.347	5.87818	4.12961	1.8504	1.76053	1.85678	2.64244	0	0	5.49723	6.56773	0	50.9607	0	0	0	1.75998	0	7.12014	0	17.1099	35.8893	0	17.1691	6.31118	0
id229	0	9.1815	2.89975	79.2751	4.19638	3.38632	3.65948	7.04841	4.03035	6.37301	5.07288	5.9443	7.42458	13.1472	0.815633	50.0406	7.51123	3.85347	5.47593	2.20725	4.802	2.61019	0.891389	19.6011	14.7148	1.76738	23.5199	9.43718	7.3459
id230	0	3.54016	0	4.1869	0	39.5289	0	0	0	0	0	16.6925	0	0	3.19454	71.8633	0	0	0	0	0	0	0	0	0	0	17.2561	0	0
id231	0	9.76333	13.0359	196.377	7.91713	7.69415	2.61685	5.57231	3.37612	6.58417	4.35839	13.936	8.39124	11.4996	0.719196	50.191	12.8836	0.949398	4.21034	2.72603	3.43006	5.56213	0	8.92983	31.7219	1.64499	28.6281	2.55009	3.23867
id232	0	9.5062	2.50594	81.4809	0.309515	7.73134	4.62804	49.9036	7.37336	8.46417	5.79793	20.0992	10.2918	22.1903	3.67076	40.0103	16.5939	1.2372	37.6126	7.72262	17.0667	1.93703	2.5948	9.19687	25.4919	2.54559	28.6881	40.7084	12.4855
id233	0	15.926	28.6747	108.666	12.2667	3.07778	2.75818	5.24845	0.691923	3.93879	4.01955	1.73294	6.82842	7.34234	0	88.1695	9.94769	2.3349	4.90486	0	7.76469	2.12264	0	31.8798	36.7787	0	37.3644	0	8.96067
id234	1	4.16387	3.99315	273.091	1.0636	1.9008	3.61243	4.77825	1.94506	2.64226	1.92603	1.99287	4.79884	5.6291	0.932277	25.1319	243.837	0.22376	3.44701	0.502817	0.165358	1.62735	0	3.86983	29.5853	0	10.824	0.901535	6.48816
id235	1	2.42695	4.4957	122.594	1.50503	4.11183	1.30286	5.55935	0.594252	1.97329	0.460288	5.20911	2.11123	3.15295	1.50009	8.65967	2.94275	0.0334218	5.1252	1.08899	0.444576	0.364602	0.946297	0.730123	3.49372	0.0651473	41.9076	0.807943	1.88119
id236	0	7.63735	4.91953	16.9644	2.00621	1.76179	2.36826	4.71133	5.61702	6.55897	2.61464	2.52502	9.73631	5.2218	1.17355	9.95285	8.45513	2.30859	3.7648	1.02388	6.24051	0.331376	0.860061	5.1428	5.04574	1.53947	12.9182	9.30133	5.44015
id237	0	34.0114	3.5096	9.42871	6.26947	20.5543	8.30977	63.6448	14.488	33.9683	18.7705	34.3277	45.7738	55.4863	11.0907	129.395	52.6974	5.62763	49.9655	12.4484	18.3247	4.39658	0.829891	26.1726	49.4848	8.05581	37.3564	23.3824	15.298
id238	1	5.63689	1.16205	241.754	0.505003	4.58258	1.85465	2.26874	0.731125	1.04049	0.965293	3.41254	3.21409	3.99672	1.14687	50.6218	3.50376	0.0560726	3.94596	0.945014	0.16575	0.30585	0.264604	2.90924	17.1027	0.109299	13.8898	0	4.3038
id239	0	15.9016	5.24013	122.302	11.5508	3.46788	5.12783	8.6931	2.10498	3.32851	5.02722	5.27197	7.29383	10.7549	0.717459	55.847	10.536	1.26281	6.05156	2.92636	2.508	2.87002	0.558668	20.0436	17.857	2.30767	20.7272	10.8117	6.05785
id240	0	8.04214	31.3442	271.146	5.35571	2.23348	10.1617	8.23995	7.06822	6.43117	4.54364	3.77267	12.5787	13.5254	1.22184	66.2733	24.1553	1.4663	8.00855	3.95395	2.60062	2.3994	1.38388	18.6855	38.6345	2.66763	29.2718	4.7262	6.50257
id241	1	2.97491	4.23282	414.083	0.836741	18.5449	6.86717	4.11709	2.12389	2.68673	5.07238	16.9037	7.17304	5.34226	1.62878	29.3772	53.3795	0.398172	13.1319	1.87896	1.05929	3.11298	1.69106	6.74122	26.2279	0.776135	50.3806	5.45443	9.98337
id242	1	9.12037	14.6814	877.405	2.2224	1.89889	4.15974	5.03708	1.75501	3.37515	1.51552	2.49472	5.89809	6.03998	1.27314	28.0358	5.00085	0.400156	3.61456	0.809279	1.242	3.12849	0.188832	5.02647	24.7541	0.156	22.0702	4.51426	1.63806
id243	0	5.39075	2.09017	89.3858	1.1876	15.7811	12.4325	11.1256	2.61722	3.66257	3.04081	13.8199	7.10289	7.56032	1.88167	21.6136	20.5905	0.220796	9.23773	3.9279	0.951811	0.93671	0.60779	5.72784	25.0304	0.78904	50.2406	10.3786	12.5219
id244	0	12.1414	8.61688	86.1566	11.5378	3.91064	2.03105	1.70506	1.43863	0.511838	0.696445	1.95166	2.01131	4.24055	0.114923	15.6292	3.44715	0.202278	0.637378	0.113636	0.747413	2.02278	0	2.48563	5.35863	0.197144	36.316	0.81498	0
id245	0	0.694601	0.321561	2.21492	0.157212	0.0736312	0.445401	0.329598	0.0744894	0.0706721	0.216364	0	0.24504	1.49306	0.833073	2.55552	4.16471	0	0.044003	0	0.0928793	0.190429	0	0.228802	2.75961	0	0.90001	0.168793	0.107185
id246	0	5.8253	37.5098	88.9773	4.28456	4.58425	8.02267	9.51363	3.32514	4.64908	6.77774	3.94479	9.09608	9.28544	1.00658	74.7356	12.8598	0.688992	4.75556	3.42826	1.7457	5.18981	0.696712	8.33208	10.7118	0.575577	89.8448	7.93131	11.8357
id247	0	10.6552	2.26205	0.698253	1.00539	6.35683	9.65282	4.36616	1.27031	2.25977	2.07549	1.39191	2.66398	27.5214	1.44605	16.4984	7.99008	0.401876	9.14558	4.21429	0.791959	4.74944	0	1.09741	18.7988	0.261118	23.0225	9.71498	10.2819
id248	0	21.3846	17.8796	488.367	8.57221	1.84894	4.43824	5.23613	3.20655	6.08445	3.36333	5.13084	10.3724	20.1637	1.02461	76.4816	9.39077	1.052	4.26195	2.70168	3.99818	2.73246	0.70919	15.1843	24.9637	2.0506	14.6933	1.21101	1.9225
id249	0	5.66877	11.3961	565.072	8.44136	1.79707	10.5686	6.03321	2.92902	2.73101	3.52043	3.41494	6.08019	7.32376	0.968203	24.1564	8.95446	0.255622	5.01178	1.72324	0.88155	2.71114	0.603133	10.9358	21.1085	1.49481	29.3626	4.11962	2.834
id250	0	10.2438	2.75008	105.494	3.74703	6.55521	26.9211	11.1564	9.2251	16.2496	12.9427	4.35933	18.9639	10.5896	4.70528	34.5321	15.8486	1.52714	4.38018	2.30978	9.98336	1.17473	1.1087	21.8133	11.9434	4.0072	12.9015	36.444	14.8772
id251	0	0.834155	3.03165	76.0625	0.522027	0.32017	0.078252	2.01019	0.255196	0.446987	0.114038	0.245825	1.04613	1.11098	0.150543	15.4705	0.846673	0.19873	1.18282	0.260499	0.195814	0.361327	0.156299	1.44713	10.9087	0.129124	4.83562	0.934134	0
id252	0	7.9287	3.73065	68.2723	5.91394	2.78276	4.08868	2.97965	3.88454	9.68989	6.97272	1.63971	15.765	9.57187	2.00832	24.6	11.5042	2.5775	1.46964	1.5721	4.35375	1.27201	1.04255	16.0878	10.9673	2.87096	16.3695	13.6486	7.91335
id253	0	1.07276	16.4394	106.627	0.54032	1.01225	1.3607	1.37553	1.28006	1.3359	0.61968	1.70983	3.11603	2.11296	0.16361	26.8928	5.112	0.143986	1.3611	0.647106	0.372417	2.48702	0.169865	4.12842	0.721641	0.561326	16.5077	1.16024	1.28934
id254	0	8.3671	3.2057	3.34547	0.392843	2.14654	2.37021	3.82385	1.44771	1.32447	3.37906	3.94956	1.93897	4.29781	0.223037	15.7616	5.45117	0.305333	3.11539	0.637111	1.90182	1.30857	0.823343	16.7946	6.05872	0.510144	8.26143	15.4653	6.91906
id255	0	18.7875	11.9268	187.802	3.3186	2.85929	4.33634	7.68887	4.59852	9.42942	2.4416	4.70591	17.3719	30.2578	1.89599	55.544	27.0137	1.25143	4.99481	5.62425	3.02103	1.97196	0.984244	16.4031	18.637	2.60197	29.6643	3.02523	4.48246
id256	1	3.81147	4.1383	571.361	1.70377	4.98731	9.3858	6.37853	0	3.8295	5.86205	3.36971	11.9501	4.75908	0.64488	87.7014	19.3434	0	21.4595	1.27531	0	4.12749	13.3908	9.29857	52.012	0	21.3985	9.14636	8.71206
id257	0	12.657	4.11901	206.271	3.8358	3.59303	7.24485	10.3395	3.0291	5.17296	15.8371	0	7.17442	4.28576	0.580743	49.8815	17.4196	0	19.3252	3.44542	3.77691	0	7.23538	13.9563	14.6372	0	34.0592	0	10.4608
id258	0	77.5665	31.6573	24.7944	18.9504	0.442006	8.43711	2.14816	0.298106	0.169697	1.03906	0.895935	4.35406	5.48313	0.17146	13.0908	12.0003	0.402385	0.633958	0.678155	1.26378	6.31012	0.712063	6.31808	25.0649	0	25.7126	0	0
id259	0	15.959	36.3171	147.427	5.72939	1.39397	3.16208	1.67139	0.293795	1.1707	0.170673	2.06029	4.755	4.15681	0.168981	45.5584	12.6716	0.793132	1.04132	0.779741	0.293061	2.79399	0	9.47544	7.80823	0.193251	8.95404	0.798886	0.253651
id260	0	5.94193	9.23307	89.522	1.04674	7.29242	9.39089	14.3427	2.0665	6.46999	5.88237	8.69502	5.79185	17.9815	2.97145	22.8893	12.6762	1.11575	12.3051	6.97324	3.04048	2.28222	4.27796	7.99784	11.9829	1.3593	28.2804	22.196	14.9867
id261	0	7.2067	3.15732	38.3547	25.7718	6.28664	12.6761	7.23629	1.27198	3.6204	3.69464	5.30952	11.716	7.49869	0.812889	42.3914	10.1595	1.43078	5.25978	3.21513	1.05734	3.25176	1.68794	21.4887	16.3906	0	42.0284	2.88231	14.6424
id262	0	23.9138	13.1702	71.1772	0.670071	5.00168	3.2299	41.7054	0.959081	3.20045	2.30547	17.9739	2.61102	10.9962	1.1413	44.2494	7.92448	0.446405	25.2606	7.20997	7.75246	2.13057	0.921622	4.87601	23.0925	2.28415	27.8405	10.117	3.71187
id263	0	10.1449	4.43288	83.1827	0.237507	3.68474	2.61677	12.8041	2.01623	4.93798	3.54108	5.98918	5.46031	10.1171	1.52824	30.61	11.46	0.791141	9.14059	1.33334	4.15102	1.86997	0.373336	8.20943	7.59037	1.07949	13.9436	9.24381	1.21447
id264	0	24.6552	5.55595	3.31356	6.63495	9.90648	10.6534	4.40114	4.25494	5.9052	9.19264	4.40355	10.8274	11.3189	2.08997	29.0916	8.76303	0.355992	4.0507	1.39993	4.29693	2.04965	2.23988	12.6375	16.7375	3.46958	23.3334	11.4744	17.9123
id265	0	4.01453	12.0649	365.756	3.12094	9.9396	3.92977	0.934727	0.197166	0	0.286347	2.46903	5.25362	8.3689	0.567015	64.26	8.97632	0.166335	0.873536	0.186887	0.368763	1.51213	0.392463	9.53846	11.1948	0.648454	18.5231	0.670166	0
id266	0	9.80921	4.80048	90.6895	0.183178	6.75615	17.5871	13.5784	7.59433	7.82274	13.4453	7.78922	9.70738	10.4891	2.35733	37.0074	136.218	1.22034	7.94696	3.1536	1.0822	2.2188	3.45524	9.66397	43.1631	0.475749	25.1999	25.0756	28.7243
id267	0	3.61234	36.4811	1537.43	0.838834	1.27683	1.98043	2.76356	1.2586	2.45104	2.69371	0.995426	5.88353	7.73218	0.508	56.4897	4.12685	0.447068	1.76089	1.75808	0.991146	2.03213	0.527424	8.5457	11.8435	0.435723	14.0145	2.25156	2.57357
id268	0	3.45773	3.16145	4.60059	0	59.7225	209.218	46.2923	21.9704	27.7927	77.9972	39.7406	62.6372	47.4913	10.5305	70.5888	11.6987	0	30.2833	30.0807	19.7849	0	4.85918	67.4846	23.5924	16.0573	67.7182	124.462	289.795
id269	0	15.6587	32.1961	78.5748	0.666629	3.04413	5.24621	5.49056	0.894931	3.14655	2.44653	6.59228	3.42884	3.72414	0.706497	24.2009	7.06386	0.799401	3.73173	3.19351	1.05023	5.16784	0.628723	6.30625	6.86832	0.519409	21.9633	2.86293	4.77223
id270	1	9.96398	26.6398	1429.95	1.8576	2.37277	3.98696	5.81643	2.00035	3.6059	4.06719	4.84293	6.71194	5.18876	0.255674	96.3386	7.34947	0.450015	4.72666	1.64326	1.82908	7.15933	0	14.7463	50.7472	0.877189	25.2542	9.51887	4.31756
id271	0	31.4549	1.83143	4.87853	0.607046	4.19361	6.97487	12.4541	2.01339	1.63732	9.32917	5.40276	3.40623	14.5825	1.14884	28.8982	11.2569	0.323534	11.1291	1.27228	3.64613	4.41182	1.14506	8.6139	23.7437	0.315323	19.2555	15.6423	7.86364
id272	0	6.13326	6.05635	122.733	0	16.4359	46.9495	15.7656	10.3922	13.8035	32.1978	19.0868	36.921	19.6048	3.32069	49.5743	13.2807	1.16896	11.0501	3.94018	0.863854	3.18806	8.27437	19.1525	21.7608	0	54.325	61.2266	119.629
id273	0	1.84576	1.47356	3.22651	4.05695	4.59942	11.3519	7.37717	0.330544	2.02637	1.69865	4.58504	2.45909	3.5975	0.877464	9.42095	4.14293	0.042901	3.78507	3.71154	0.380444	0.741016	0.101224	2.46015	6.38903	0	16.4202	5.53116	7.57349
id274	0	108.145	0.223501	1.34039	1.23178	95.0502	2.314	11.1271	0.407915	1.87552	1.45827	16.4247	2.72503	6.43739	3.66968	65.3278	4.51119	0.423543	13.9019	6.30537	1.52586	0.577559	1.74885	3.32515	12.2817	0.103199	8.28653	3.41293	0.406358
id275	0	10.4602	12.2372	89.1303	4.27082	2.75897	9.9672	10.1447	7.44302	7.9443	16.3833	5.24284	8.03397	11.9295	2.67561	63.8943	9.19595	0.784894	5.46166	3.5275	8.483	1.96223	2.54642	26.2556	28.3796	0.382487	25.5507	31.2282	3.51422
id276	1	3.3089	8.37797	10.8371	5.46136	25.5785	2.86531	4.08922	0	0	4.17567	23.4031	4.25618	15.255	1.37809	35.2284	0	0	5.09536	1.36265	0	2.20508	2.86156	13.2472	6.94675	0	41.4742	0	3.1029
id277	0	10.4278	1.03527	0.420746	0.177836	2.35455	2.79905	7.16991	0.831808	1.01466	0.658934	2.67851	1.83368	7.60398	1.19089	12.5055	18.6371	0.0729078	4.97754	1.49497	0.633074	0.811928	0.602085	4.03157	34.7658	0.142115	9.1339	0.734367	0.839395
id278	0	9.31226	31.422	124.295	3.17157	4.64194	2.49595	2.37473	2.50456	1.78216	3.6374	0	9.88675	11.0738	1.20045	31.9148	6.00128	0	1.10963	3.56098	2.34216	0.960417	0	11.5395	6.05127	4.11859	6.02132	8.51298	16.2175
id279	1	3.6922	10.5678	719.939	1.14814	3.36086	10.8427	1.71936	1.36002	2.58064	0	2.27079	15.2112	12.8283	0	140.864	13.0352	1.5298	1.6068	1.71882	1.69577	2.08609	1.80476	14.621	39.4313	2.98195	18.7797	0	3.91394
id280	0	16.9732	58.3358	168.331	5.11908	0	13.8123	1.09512	0	0	1.67741	0	7.97886	4.08541	0	13.0195	2.76753	3.89755	3.0703	1.09478	0	1.77161	0	2.66077	2.79059	0	10.6799	0	0
id281	0	17.2123	5.93005	44.2538	19.6255	9.40058	5.61629	17.3664	2.81783	12.0304	10.2309	12.3503	13.9042	24.9178	2.70119	89.7666	16.8798	2.3772	7.49056	4.00639	8.78371	2.16109	2.80447	42.1944	34.0408	2.31687	28.1401	9.57778	12.164
id282	1	6.24237	4.79083	343.5	2.09704	7.92061	30.0251	17.4238	7.31849	10.1871	22.4988	5.88679	11.3872	10.5814	3.12372	90.9532	43.7764	0.721061	13.4431	3.74697	1.19894	3.11367	2.97732	10.8296	68.5348	1.05414	34.2213	31.2306	27.6722
id283	0	20.0849	7.7796	393.732	12.5715	3.09397	5.79744	8.75345	4.67924	7.1991	5.69371	4.90942	13.7287	11.1833	1.09108	65.5142	9.09092	2.02711	8.96484	1.91797	7.33247	6.11044	0.251733	15.1497	31.3194	4.57524	37.7481	17.6241	3.0026
id284	0	17.4026	34.4395	394.29	2.48331	3.43634	3.67173	10.0294	4.6352	8.96447	4.48784	7.59047	26.0387	28.587	3.24706	83.9956	19.6501	0.401065	8.741	6.87197	2.81567	1.54957	3.07549	15.6065	62.7438	0.195444	21.628	4.44372	5.90015
id285	0	49.2786	11.9851	177.082	35.5959	2.93513	24.8567	7.13239	1.7816	3.94404	6.89985	3.96628	5.07931	9.80284	0.189762	66.5549	8.53796	1.00201	4.20977	1.87636	2.46827	3.9473	0.788072	15.5051	27.7404	7.16158	25.7726	1.3457	3.41814
id286	0	54.0727	0.23769	0	0.929658	3.26557	4.38971	64.0399	1.46828	4.17912	4.26481	33.0961	8.69408	25.9678	0	49.6531	0	0	40.3321	6.95869	6.40769	0	0	3.38249	35.4752	0	34.2135	9.98137	3.16914
id287	0	60.5528	13.2977	29.7707	49.5096	3.51334	11.8069	21.7181	11.4527	15.7367	20.6478	3.95636	14.8101	20.9536	2.27145	65.8078	9.4629	1.999	16.797	4.49201	15.7574	3.63455	0	30.9327	23.8543	0	35.0566	21.4774	5.11439
id288	0	0	0	3.67725	0	108.491	5.83354	11.1004	0	0	0	14.6606	5.77683	31.058	70.1421	71.7224	0	4.93831	20.7475	16.6455	0	0	0	13.4851	77.7868	0	38.9715	0	37.9036
id289	1	9.64258	14.5653	480.551	3.5754	2.13971	10.5047	2.37964	8.15666	8.39347	4.92065	1.41428	26.378	16.2012	2.04498	43.6046	31.8726	1.90556	2.22386	2.3789	7.90159	1.92481	3.2472	15.6106	6.97337	4.95254	16.941	18.3408	8.93808
id290	0	1.43852	28.9357	68.9034	1.28607	0.75292	3.03632	1.9259	0.507798	1.44533	0	2.54358	10.0227	1.79616	0	33.8468	0	0	0	0.96265	0	5.45227	0	7.0189	9.81514	6.68034	23.6651	0	0
id291	0	0.326435	1.70886	147.411	0.709574	3.08211	0.540404	0.822653	0.108453	0.257239	0.210011	3.89328	1.67681	1.34266	0.346548	2.79941	21.3094	0.0609963	0.768799	0.548264	0.11269	2.52303	1.22332	0.99938	5.15335	0.118897	19.3748	0.122878	13.577
id292	0	16.9326	35.7377	66.1773	3.68849	18.3549	14.1509	13.2335	2.73071	3.10893	8.10796	17.6298	6.10839	11.3761	0.698049	39.2577	10.1783	0.716709	3.87146	2.07068	2.87522	4.18856	0.72474	20.1304	16.4209	1.7962	23.073	4.53771	12.0499
id293	0	16.0197	11.5401	300.845	1.15733	2.71021	7.28635	4.33279	0	0	0	3.43345	5.41164	11.3146	0	38.0734	13.1395	0	2.42949	0	0	0	0	8.42174	0	0	14.5355	0	5.9179
id294	0	5.03964	10.3776	1675.18	4.41936	4.33049	38.8739	7.27514	3.76218	19.796	15.457	3.59542	12.0666	29.2414	1.82696	50.5363	35.7031	0.918757	3.68455	5.53677	5.67856	1.40471	1.97071	16.3076	21.1697	1.95369	19.5178	16.8259	41.4562
id295	0	3.98278	4.50964	51.531	11.3131	1.68878	1.30059	6.6371	0.925417	2.02614	1.27507	2.8823	3.27841	4.49037	0.864367	19.0026	5.40144	0.300273	3.63746	2.63152	0.429008	1.81983	0.330627	2.5692	13.3581	0.273142	6.07333	2.01634	1.99742
id296	0	0.953171	2.91832	767.134	2.03267	1.64771	3.78996	5.66641	0.864325	1.68692	1.07595	1.91733	3.16822	3.40666	0.260401	88.8852	2.8403	0.125001	3.15102	1.45127	1.60117	2.1591	0.196624	4.32364	20.4057	0.162438	19.3091	6.04355	0.852827
id297	1	4.61045	8.56816	199.03	8.32764	2.55563	5.97228	4.27424	5.86029	4.75491	2.92685	4.71531	12.6135	10.2237	1.49975	105.814	11.3099	0.671118	2.63162	2.41293	2.01688	1.05752	1.05566	8.79663	15.953	0.348846	14.0645	3.24474	6.75367
id298	0	5.0038	4.48946	181.704	11.2599	11.153	21.9375	11.4842	1.6582	8.89213	5.7937	4.153	8.82253	8.67048	1.40527	57.2886	358.517	0.324384	9.49733	4.46469	1.22856	1.40075	25.9271	8.63653	27.8705	0.869416	32.0524	17.6438	59.2359
id299	0	2.67726	3.16241	377.712	14.97	0.939585	4.09395	2.52768	1.70441	2.4256	0.888583	1.47764	4.65797	6.64712	1.00545	28.7013	25.9702	0.110607	2.28476	1.15989	0.89912	1.27366	0.521949	7.45021	47.4102	0.2156	38.3741	0.445637	2.92417
id300	0	6.31968	3.94582	50.4206	1.50665	9.58344	7.62692	7.80531	1.67213	5.12543	5.23053	6.12077	7.23544	7.96197	2.83594	59.5095	20.0334	0.596817	14.1328	4.93776	1.12266	3.69928	0.128016	5.18552	9.01241	0.740309	28.402	8.96255	10.6886
id301	0	28.2082	4.83585	1000.85	37.8282	0	0	9.44135	0	0	0	0	9.82684	35.2214	0	82.9636	0	0	0	0	24.8316	0	0	0	12.0292	0	3.68298	0	0
id302	0	16.5133	2.89208	3.11748	17.7806	2.61862	5.09098	5.50801	2.29154	5.94072	7.08003	4.64256	7.86473	11.513	0.895467	36.5684	10.9118	1.30523	4.52663	1.4665	4.5498	1.34329	1.10403	41.9633	16.7509	2.4962	9.9657	9.12844	8.00191
id303	0	10.5987	9.26698	386.533	1.29211	5.237	2.60733	10.7166	2.82562	2.15955	1.82386	3.27631	3.71805	3.33156	0.777487	86.1425	8.90208	0.088288	9.82959	2.08314	2.51192	1.88615	0.833254	2.65198	35.9682	0.430237	42.385	7.82571	5.08235
id304	0	8.1064	6.60401	158.549	0.203239	1.70905	2.15198	5.22932	0.787887	0.78904	0.889979	2.3387	3.48456	7.07044	0.433584	19.5218	2.58711	0.147708	5.3007	1.02341	1.36444	1.61136	0.290427	2.21841	24.4298	0.191945	25.0077	4.16582	3.71607
id305	1	4.33474	4.04061	1500.36	1.09939	1.09417	1.94669	2.01678	0.737952	2.16218	0.56739	1.79386	5.18355	18.1183	1.26917	41.2094	6.86493	0.073242	1.69243	1.44011	0.622445	2.09739	0.432032	7.1001	9.28193	0.356917	11.8009	0.885281	0.74955
id306	0	2.72751	22.7376	829.181	14.3439	6.04621	7.76634	5.67074	4.07779	3.09506	5.52742	6.12776	8.22741	7.05165	1.5636	80.741	7.81679	0.458686	3.37242	1.54608	1.0169	4.58686	0.360753	15.448	32.6223	1.49015	31.7067	8.00823	17.9942
id307	0	5.31414	5.89468	19.2138	14.7593	8.58427	10.3626	6.97015	7.37026	9.75706	12.6124	3.62502	12.2165	14.0117	1.97168	45.7917	22.543	10.7003	4.28632	3.89918	5.41416	2.42459	1.2889	29.395	27.7463	3.1944	34.7129	12.6876	12.6606
id308	1	0.666801	0.681391	215.663	0.0467557	0.985421	0.367956	0.910222	0.14769	0.420364	0.107246	0.647313	0.947386	1.56721	0.212365	4.08966	1.2386	0.124596	1.43954	0.279981	0.368303	0.169903	0.14699	0.170117	8.92086	0.485734	13.0556	3.26298	0.478161
id309	0	14.4351	49.372	193.886	0.784645	2.90125	5.52497	5.75138	1.69582	2.41337	2.93649	3.83883	5.4069	10.0358	2.25087	26.5321	10.6274	0.550247	3.52545	1.97835	1.62652	2.95132	0.259659	8.26411	12.8434	0.536283	5.69332	2.88204	6.61661
id310	0	14.4041	14.465	66.2087	1.18444	3.12777	3.80783	9.05723	1.47266	3.11536	1.73413	4.98421	4.08505	7.74318	1.35447	34.7028	7.82038	0.3022	6.31296	3.20677	2.30769	2.2894	0.871487	4.03442	13.0303	0.98177	22.5973	7.98185	3.95176
id311	0	13.0227	5.82479	152.206	7.2679	5.00774	2.90383	6.11165	3.42156	5.46621	3.1418	2.48788	11.7638	11.8684	1.22733	37.9957	14.8103	0.707664	3.8729	2.13423	1.59641	1.65912	0.615159	15.8662	14.1336	1.01641	7.18493	1.80075	1.81054
id312	0	6.76814	0.668832	1.3328	0.377075	21.8824	12.8715	12.7757	5.65767	14.9378	11.4601	16.174	14.8401	29.0966	5.85166	59.689	43.7022	1.41305	10.1584	8.18521	4.7803	1.82697	1.70408	24.8667	34.2188	3.73372	10.697	14.8023	22.6555
id313	0	56.9484	0.190421	3.87206	0.417077	2.09293	3.70431	1.33838	0.329361	12.8564	1.09334	1.47302	2.08953	0.582503	0.270624	4.05858	46.5626	0.0396941	1.16738	0.535185	0.23467	5.19632	0.374629	1.95108	1.93259	0	36.668	1.75921	6.60115
id314	0	2.67624	2.82553	64.482	0.603296	7.35289	6.86273	16.5083	6.79977	9.12223	10.4415	9.87099	11.2412	13.7877	3.21764	55.062	12.7648	3.28843	10.4002	5.04949	4.80627	2.69053	1.12074	15.7644	29.8756	1.28199	80.0322	15.1629	14.5831
id315	0	2.10214	0.0515796	0.895444	1.06179	14.1355	1.87175	2.44865	0.586937	1.21713	0.46274	1.638	0.38064	0.889755	1.34231	35.678	2.04931	0.2688	1.60482	0.619921	0.397284	0.463004	0.734367	0.463588	6.80689	0.33092	7.36865	5.41499	2.49749
id316	0	9.59716	3.77005	26.385	7.40495	0.226183	2.9391	0.674981	0.203395	1.30256	0.88618	0.382056	6.12214	11.1514	1.02363	8.22398	12.1841	0.17159	0.360454	0.289188	0.887632	0.623964	0	0.702844	2.94854	0.334471	4.62662	0.34567	1.53653
id317	1	0.973603	4.25106	437.628	1.4211	5.60195	4.99539	5.63949	1.4963	4.09916	2.44474	3.5133	5.42675	4.7634	1.21921	23.522	11.9213	0.347139	3.81186	2.19836	1.16607	2.35251	0.446764	4.56733	19.7482	0.799688	38.6021	13.2234	15.0985
id318	0	1.39694	5.34508	26.5314	0.881571	3.44073	4.62517	6.47508	1.79015	3.96295	1.25178	0.996325	4.38391	2.3452	1.46182	32.0722	6.99021	0.503406	3.17247	0.942679	1.15738	0.55934	0.395925	2.59657	6.56786	0.327087	7.33236	5.63398	4.00695
id319	0	12.7216	17.1569	329.944	5.91216	0.74309	3.7327	5.8023	1.47713	1.12615	1.68555	0.660624	2.3428	5.13154	0.581565	23.1403	42.9785	0.178021	1.63609	0.250021	0.953787	1.49699	0.630054	4.25358	3.56889	0.260255	7.98051	7.53112	1.13865
id320	0	16.8143	32.1903	768.979	73.3823	4.02312	15.0653	22.4192	3.10096	5.51634	11.8219	4.85402	8.79826	15.0819	1.30052	37.8048	13.9319	0.654015	13.0518	3.67413	2.41658	4.16192	1.54313	12.5015	20.6037	0	9.89244	9.22264	15.0595
id321	1	3.14968	7.5988	1697.56	1.18315	4.71012	7.74682	4.18138	2.16762	5.31863	3.90794	3.83764	7.59775	10.3111	2.79442	103.195	8.77595	1.00892	2.11941	2.97565	2.70276	1.8344	1.33904	18.5967	85.1496	1.47497	15.5924	8.12991	8.22786
id322	0	1.86564	7.7772	96.374	3.1945	1.35713	2.09129	0.719685	0.625084	0.50833	0.324221	1.23007	2.99628	2.76378	0.342406	32.4737	8.55881	0.150668	0.435193	0.296249	0.306194	3.97216	0.0888746	4.42289	2.53509	0.440534	33.0119	0.303523	0.67459
id323	1	1.63379	1.16466	78.6988	0.396107	2.78278	0.935182	6.67321	1.17301	1.78063	0.908573	3.72124	1.85218	2.21287	0.674673	5.28903	5.99615	0.791666	7.48363	0.59299	1.5601	0.239899	1.24528	1.80151	6.42398	0.257192	20.7674	3.72124	5.73879
id324	1	7.61814	17.1488	674.35	1.00159	1.95457	4.7819	6.89948	2.08282	2.77652	1.45502	3.49965	7.80563	8.95263	0.808752	42.9767	5.55929	0.622778	4.43871	3.44866	2.72851	2.10289	0.314878	7.53135	26.2444	1.30066	41.0343	5.55605	11.9502
id325	0	9.68709	0.237031	2.45284	9.1472	37.4138	50.8282	32.1626	10.1031	8.68236	21.6902	44.0059	9.58514	14.588	8.88951	44.4921	14.2678	2.05875	21.4508	8.97496	4.74681	2.6951	9.2294	17.8775	24.469	1.04338	50.3837	25.3819	30.9715
id326	0	1.21128	3.46157	15.4918	0.322356	9.74274	12.2404	21.6324	4.43892	9.10215	7.67134	4.58243	6.84577	7.03458	5.70408	81.4848	10.9794	0.617422	12.5189	4.58453	1.94412	0.976161	1.52013	5.49783	10.6096	0.209305	12.9815	25.0924	22.1839
id327	0	20.2278	5.59905	43.3213	2.23225	5.76819	7.90528	27.463	14.3302	17.3012	16.8614	14.5388	25.4349	34.5627	7.54592	53.0731	31.9705	14.9739	21.814	5.61764	20.1987	2.14446	2.6014	47.3309	49.9707	12.3448	48.2929	24.7932	19.7456
id328	0	15.0038	6.97355	95.6723	6.65793	4.61845	10.6114	5.69732	0.994103	1.88632	2.63083	2.71106	8.80771	5.54795	0.698834	16.8034	10.4809	0.149094	3.83667	1.92644	1.59761	1.7959	3.42989	3.96954	32.2916	0.363276	18.0412	8.25966	5.62642
id329	0	7.83054	9.08715	68.3895	2.15406	3.78323	29.3833	6.98905	7.93816	28.2426	13.1757	4.97033	31.3359	61.1712	2.98948	82.2567	28.5315	0.478347	5.52667	8.59924	4.94896	0.434861	9.0292	50.9429	26.7142	4.66208	11.7443	11.5636	25.7006
id330	1	1.34746	13.0414	265.967	1.87039	5.45648	5.48864	4.4625	1.65227	3.84774	1.59974	2.82146	7.51057	5.2245	1.3439	28.1215	6.35852	0.380155	3.41615	2.56276	1.18616	0.959988	0.697641	6.68994	3.3872	0.32934	23.2782	3.0633	5.29535
id331	0	4.52305	2.94966	45.6699	5.244	4.63921	20.6162	11.762	4.96936	7.91022	15.2895	6.13075	9.15441	12.5646	1.35853	44.6689	13.8478	2.39116	7.40409	3.69846	2.68502	4.57342	1.75851	46.7246	12.4957	1.5133	33.2068	23.7723	28.9201
id332	0	5.95489	2.3563	1209.85	1.72987	1.46672	7.98041	4.64502	0.612371	2.81556	2.80488	1.5337	3.53303	10.5804	1.016	57.3469	512.549	0.0397395	2.29569	0.937644	0.734184	0.939297	1.40647	4.23217	16.2182	0.542234	14.0602	10.8876	4.88027
id333	0	10.9236	7.93847	46.0955	15.378	1.29703	1.07688	2.48827	1.05487	1.09845	0.373657	2.44862	4.26565	2.63917	0.345289	7.54053	2.21937	0.217053	2.0974	1.36568	0.737845	3.15713	1.9461	3.91187	24.9894	0.338471	6.92776	1.92392	1.33277
id334	1	1.92676	24.0622	483.149	5.02584	0.601124	1.91381	2.46828	0.896193	2.06493	0.619787	1.17571	1.64252	2.94355	0.34773	75.5261	6.23771	0.288021	2.76048	1.7394	0.984414	1.7674	0.0849472	5.01394	14.7446	0.771956	39.3191	2.32088	2.30279
id335	1	1.1916	14.4209	3631.58	1.07371	5.77522	7.18236	4.77342	2.17274	5.12834	2.61675	2.38903	5.90969	6.3732	1.3716	88.6175	13.5869	0.71531	4.41398	3.16455	1.42065	1.38185	0.63291	7.69114	38.6675	1.30717	21.4431	9.18637	10.7518
id336	0	1.84236	13.4203	92.0328	5.74041	18.6111	17.5911	8.69401	2.45545	3.22563	5.93517	4.30052	5.4565	4.00862	1.25098	32.6524	4.11442	0.405607	6.93809	2.05076	0.899227	1.60662	1.1621	7.91139	5.97412	0.903573	20.0057	9.92191	5.48516
id337	0	11.801	7.2225	32.7498	15.9458	4.5872	6.2204	6.99902	5.67194	14.0196	7.68564	5.30157	10.3915	12.1911	1.83407	33.092	13.2656	8.51686	9.61887	4.37302	11.3866	2.22704	1.78265	57.58	23.9656	7.80981	30.8658	13.9288	5.38895
id338	0	9.58987	17.2845	121.41	5.5926	4.94211	12.7332	13.2735	9.83278	9.72418	7.98727	7.23488	13.3221	12.8706	4.52651	51.4579	23.0283	2.9994	11.9124	4.84439	7.55012	2.85454	1.76925	24.3155	39.5279	5.66386	41.1148	29.8339	6.47483
id339	0	39.4469	8.9958	32.1486	1.14555	3.64068	8.24245	8.33226	4.0062	4.41395	7.50743	7.76796	18.6203	10.0565	3.34485	38.3823	8.67046	1.09024	8.01582	2.20491	4.99524	4.55919	0.514479	16.0765	16.5486	1.70012	22.8479	12.2993	8.36804
id340	0	11.1223	5.86116	108.45	4.05921	10.3264	4.78026	11.9388	8.00226	15.5563	4.88986	10.5119	11.6524	10.278	3.11705	39.1515	13.5935	4.39686	16.6336	6.60143	12.537	4.42163	1.46893	24.3319	34.2111	7.88795	51.4338	24.4562	17.1227
id341	0	3.27409	34.9822	869.639	3.6474	0.394769	1.97793	0.59669	0.459882	0.137784	0.140609	1.93985	4.01296	2.65405	0.255227	51.0329	5.33573	0	0.557629	0.825929	1.41845	2.59884	0	6.69115	2.33921	0.398025	22.2736	0.493622	0.104485
id342	0	37.5549	14.5864	147.842	7.5839	4.28376	7.97779	11.414	3.7017	10.1077	2.97211	8.3665	4.93022	5.96128	1.47132	27.9654	6.05743	2.99591	10.2935	2.73851	9.00598	6.69349	0.95848	14.1434	30.9757	3.86018	42.9889	10.6385	6.23589
id343	0	7.01093	3.3955	26.8455	0.0930881	14.7144	4.7862	10.6874	1.59273	2.85949	3.77221	8.10081	4.73967	6.32714	2.44289	55.0025	5.98884	0.413438	6.51373	4.41297	0.886036	1.99202	25.5581	6.0965	27.8255	0.402946	59.1096	6.32985	14.8088
id344	0	30.5723	10.457	201.937	2.7565	2.42066	4.77245	6.60461	1.93189	1.54892	4.4259	3.27107	5.80016	5.67847	0.730337	22.9105	4.43349	0.872286	3.95409	1.1864	1.45887	15.025	0.541615	7.02052	11.439	0.536936	15.4382	7.02891	4.46343
id345	0	27.5474	0.438783	0.467416	3.88665	29.9054	9.66602	17.7128	1.00979	2.94978	5.24866	20.5985	3.82882	9.39951	6.45757	16.0974	7.95926	0.112091	10.855	3.92936	1.62356	2.28258	12.2188	6.61151	18.844	0.0436986	15.9815	8.1291	6.19448
id346	0	66.4769	18.7906	408.365	7.50247	1.96669	4.46492	9.16688	3.44866	5.7049	3.68149	4.13407	7.3304	4.90025	1.24325	62.0606	8.47538	0.547065	8.8802	2.45864	3.52825	2.21539	0.586721	6.65454	16.6647	1.1633	29.5448	8.21541	5.72583
id347	1	1.67378	10.0426	601.233	0.462406	7.03852	8.97626	9.3097	2.69811	2.88704	5.59785	3.20091	4.6447	4.95122	1.28349	64.2483	6.31922	0.684571	5.14106	2.4613	1.03709	3.04945	1.0499	5.32769	54.7	0.467039	30.7037	16.5489	7.00582
id348	0	1.37334	5.14416	60.3977	1.86149	1.53036	2.24418	1.60139	0.907023	1.86945	0.635929	1.56666	6.11151	4.75712	0.269839	38.138	4.64649	0.211087	0.942276	1.60089	1.09195	4.70149	0.373541	11.6725	3.32498	0.61719	32.4605	1.91357	0.945105
id349	0	4.16202	7.48047	260.717	1.6311	30.9154	62.5772	41.0151	13.2831	20.2402	33.75	15.5922	16.578	15.5666	9.08053	60.1034	70.2152	3.39577	26.4886	10.0217	4.98546	4.44537	18.3747	25.0985	45.4495	3.35372	65.0106	58.7397	57.8039
id350	0	5.4249	17.9913	368.278	8.40575	18.1221	20.0764	24.6958	6.59579	9.95646	14.2004	11.136	7.02913	9.31725	4.30272	38.337	17.1678	1.88443	14.0417	4.75387	4.02011	2.45654	1.34227	11.2626	35.0798	1.31681	18.706	38.3917	19.6489
id351	0	3.82925	218.849	422.072	4.79281	1.4768	8.67804	2.32047	6.346	2.42992	3.05835	1.99562	4.94277	4.127	0.51831	36.4576	4.63679	0.912284	7.41347	1.72633	2.51929	3.2301	0.679741	9.83362	21.5206	1.02952	26.2295	4.64287	5.52801
id352	0	4.80801	38.2883	203.879	2.12508	6.78609	8.05789	5.30389	4.34795	11.0727	7.53319	2.67463	20.5762	18.1675	2.46179	71.1561	28.8789	0.815124	4.37089	3.95258	3.01187	1.71605	1.21469	25.6561	9.46074	1.42163	14.7839	4.4941	10.0981
id353	0	18.9189	2.54024	49.3213	3.27802	1.02879	18.7761	1.21456	0.160121	0.30383	0	0.467863	5.478	4.3422	0.0767465	28.4343	8.69657	0.0450275	0.614821	0.404729	0.266201	2.53791	0.212483	18.4435	22.1804	1.22877	5.5078	0	0.115201
id354	0	6.12817	16.3855	368.25	2.47299	3.20363	8.07459	7.91881	5.6717	9.52032	9.41381	3.33009	10.0874	13.448	2.9475	57.8344	23.8949	1.26193	8.76268	3.82033	5.49175	1.75268	1.81958	19.4314	53.7094	2.9381	30.6446	10.4511	9.41676
id355	0	33.744	2.9573	7.30493	5.4052	2.60447	2.17065	29.013	1.28229	2.74979	2.75515	7.78682	5.23518	16.4651	1.46495	33.11	13.4687	0.326014	21.5104	3.52976	5.38792	2.26324	0.419576	2.99448	23.6392	1.15542	19.4779	4.89583	5.23206
id356	1	7.39483	5.26847	271.613	1.71718	2.93314	6.61381	5.99007	3.65333	3.31475	5.37529	3.39623	3.9675	8.46448	1.60577	40.8298	10.627	1.37279	6.47438	3.35702	4.27677	3.10775	1.39725	19.6255	29.8339	1.83641	7.89509	21.148	13.6358
id357	0	16.0502	22.945	38.6367	0.499683	29.5656	15.3101	16.2127	4.89297	9.7337	10.3153	14.7582	12.8248	16.0976	2.42088	65.0828	28.7434	0.133157	9.46378	4.68776	1.54164	4.59995	1.25672	10.0599	16.0804	0.9517	31.3497	8.9415	13.7406
id358	0	3.96891	38.7	47.1458	7.25232	2.50061	4.41186	3.26479	1.82704	1.10005	0.714388	2.28794	6.44943	5.09548	0.202087	35.301	17.3431	0.23713	2.92653	0.932506	0.700955	4.58093	0	6.31346	13.3279	0.92445	18.4796	2.86621	1.51673
id359	0	6.70001	19.5604	82.2187	2.9858	7.22132	12.6733	9.52893	5.95263	14.9624	8.81348	8.51914	16.8606	23.9266	4.83548	33.6448	24.1736	3.84788	8.63113	6.88801	8.36202	1.21543	2.76986	24.4877	13.635	6.16563	38.5582	12.7441	9.26067
id360	1	3.22124	3.4259	1171.64	2.08512	1.3608	0.322808	1.38208	0.512875	0	0.235217	1.82535	2.77047	0.954802	0.103504	83.6372	0.776161	0.0455448	1.38728	0.716413	0.302917	2.93971	0.107462	6.34286	26.8702	0.088778	24.1414	3.30302	0.4661
id361	1	3.49532	6.3778	423.265	2.89492	5.79721	3.27896	6.27992	3.56801	8.33115	3.53732	7.75895	7.04237	7.78399	1.96618	51.0995	5.73378	1.76639	4.58146	4.61735	5.14151	2.98222	0.170113	13.3877	50.0723	2.59991	44.2691	5.66441	1.56791
id362	0	0.803564	2214.06	148.289	0.326547	0.53529	0.616764	0.195603	0.128936	0	0.0749019	1.09794	3.25743	1.27699	0	49.972	0.865055	0.0435095	0.868291	0.537741	0.128614	2.76879	0	13.901	44.9837	0.593674	7.28692	0	0.333953
id363	0	11.3525	13.8168	76.0386	0.669924	12.8642	26.1499	18.7936	8.78194	18.2699	20.1812	9.27482	21.4405	23.0791	4.09089	30.8371	32.6206	2.67784	15.0007	7.68894	6.77229	1.40654	5.61627	17.3873	34.9374	0.811964	28.5682	30.9287	33.7991
id364	0	5.15699	6.16017	88.4063	1.96359	5.53038	3.29943	6.99362	3.05935	5.60634	3.83449	6.82252	8.47858	8.07902	1.82793	50.199	6.52729	1.52029	5.57028	4.09159	3.65787	2.73202	0.917627	12.1648	9.66998	1.2405	55.6324	6.69507	10.4025
id366	0	3.2546	18.1177	327.214	6.17987	3.45716	5.61994	6.88939	2.6841	9.26017	4.17378	3.80256	7.54527	5.2745	1.40345	34.7341	4.9373	1.05214	3.89186	2.46707	6.25401	3.24374	0.647607	7.99466	10.2844	1.60503	41.3752	7.188	6.08594
id368	0	0.412826	20.2671	23.9646	3.52672	7.82664	2.25909	1.1668	0.388607	0.645212	0.376253	2.43319	1.47011	0.458189	0.062087	35.1712	0.620773	0.21856	0.401732	0.491131	0.121136	3.03004	0	3.43174	5.55525	1.5976	29.2738	1.32087	0.419384
id369	0	74.6218	0.753947	1.61776	0	5.80879	7.53539	23.2746	0.43834	1.40358	0.238728	9.81188	3.19033	22.2882	15.5998	29.5931	1.83807	0.0462245	19.0806	4.83006	1.77631	3.10965	13.5242	1.89339	66.457	0.360412	24.0153	36.1305	0.473056
id370	0	0.727503	14.7135	1450.44	1.38753	7.18903	2.18391	4.77903	0.767003	3.3526	3.26222	4.80244	3.35215	4.16642	0.682737	92.4739	5.38227	0.369752	3.73799	1.35017	2.11765	3.61348	0.545263	2.14558	27.0694	1.89193	59.4939	8.37977	4.84824
id371	1	0.766858	18.3516	591.798	1.2012	1.83106	0.749116	0.916371	0.286361	0.0509412	0	1.52405	2.33148	0.569761	0.0857839	31.385	0.428852	0.241583	1.33215	0.678582	0.223161	5.02382	3.4913	1.97908	29.6643	0.235452	79.9402	0	0.15452
id372	0	6.11852	14.8908	118.424	1.0963	1.97895	1.94122	12.3129	0.937884	1.95076	2.51465	4.87859	6.69263	5.86934	0.760747	26.8724	6.05044	0.182591	10.548	3.8295	1.07947	0.608636	0.718031	2.49301	9.8485	0.237276	8.96588	1.2261	2.49148
id373	1	6.58829	18.1622	346.016	2.23877	4.07764	5.14574	10.6431	3.36749	4.87224	4.07553	9.98017	7.75435	6.05494	1.66785	46.7893	9.41381	1.89394	9.2501	4.14951	2.06443	3.70179	1.8992	18.4892	40.342	2.30734	58.8097	10.8738	2.05937
id374	1	8.86722	3.44071	873.983	2.07275	4.89013	0.633005	2.13108	0.366454	0.55628	0.780569	1.7744	1.78412	5.70332	0.281029	76.2224	1.75616	0.370982	1.81839	1.11152	1.09662	0.89935	0.0972581	3.26425	71.1265	0.562438	44.9812	0.830385	0.632764
id375	0	3.24021	0.186239	2.42242	0.485615	18.211	4.7134	7.65593	2.85483	9.70221	4.42458	6.74981	4.24707	9.41979	3.09407	67.9115	11.2819	0.970557	8.68386	4.54366	3.79871	0.849646	0.84815	9.32516	8.41607	1.08606	9.32986	13.1795	10.1625
id376	0	3.32782	5.72091	435.029	1.65747	7.64637	3.49576	7.49585	0.549731	1.56468	1.97694	2.55694	2.17007	1.94449	0.175659	70.8459	2.50902	0.176674	3.20103	2.08429	0.979211	1.9675	0.312643	6.99546	27.0701	1.46362	44.0545	4.8048	1.58205
id377	1	1.09075	6.80759	731.844	1.05147	1.6283	0.587247	0.863485	0.214281	0.0762374	0	3.48836	1.85035	1.32641	0.205411	47.0225	0.898533	0.0451933	0.379745	0.507774	0.166989	3.20462	0	3.7023	28.6043	0.792836	18.2486	0	0
id378	0	26.2518	0	0.582358	15.33	4.85126	6.35823	32.4187	1.77226	1.00887	2.85107	12.5649	2.31407	10.7052	1.09776	25.0422	4.83459	0.552049	29.7166	4.13507	9.92709	1.00373	129.495	3.39185	27.6023	1.79346	36.8091	25.5785	9.41601
id379	0	14.1315	1.82953	4.55812	0.668237	20.8322	11.8763	35.8998	4.3975	9.26216	9.32435	29.8469	5.12095	10.5772	14.965	21.8109	13.8035	0.77907	26.6916	15.4642	1.59011	1.55139	1.13793	5.5718	37.24	0.578513	44.7124	31.6878	22.8746
id380	0	21.625	73.8817	198.896	0.474436	15.3834	2.01045	2.89654	0.374657	0.574201	0.502264	7.07363	1.93403	1.42717	5.11098	31.7805	0.828677	0.0972529	1.63437	0.546347	0.610891	2.07767	0.114733	3.98354	14.9708	0.0947848	53.1485	1.95917	0.995274
id382	0	5.89414	5.89114	324.863	2.23973	11.388	22.3586	18.2863	14.3676	25.1708	14.4973	10.6192	24.1976	23.1392	5.52773	60.8925	17.4166	4.29239	12.1513	7.992	12.4768	3.86501	1.44683	27.9078	33.6013	5.41858	31.0782	29.9765	34.2009
id383	1	2.87141	8.04184	782.543	0.682288	4.19413	6.22856	9.70646	1.69721	1.84026	2.58225	3.77839	1.86104	6.38446	1.11046	100.292	35.5034	0.499998	8.92781	2.34925	2.68725	2.64462	1.07249	2.35833	6.83438	0.708813	16.4409	6.95919	12.7923
id384	0	14.7054	26.1193	210.994	3.35602	6.30887	25.1996	10.9735	12.2299	13.4255	12.7827	6.27216	15.5007	12.3843	5.66373	75.5018	10.9528	1.35379	9.39335	7.51312	7.63976	2.83438	4.45256	31.5908	37.6555	1.99914	52.447	61.8169	21.3065
id385	0	5.11258	4.0896	64.5871	1.26475	8.1666	13.6711	12.5615	9.57634	16.2203	9.30034	6.47425	15.8864	16.1053	3.75928	23.1358	34.3491	3.5438	9.68287	6.40409	7.78332	2.23036	2.39736	26.5274	13.627	2.75343	38.6359	19.8694	16.2947
id386	0	16.6735	6.0613	52.8696	8.63053	5.49296	2.87463	8.04417	0.933235	1.85131	1.47856	5.24124	4.91193	4.9015	1.87054	35.3985	5.55653	0.286292	7.51757	2.73417	1.09311	1.1712	15.1988	1.56356	52.1336	0	108.782	2.11471	1.58702
id387	0	1.91561	2.32707	43.333	1.15781	1.05441	0.658069	1.20405	4.44458	0.43373	0.295082	0.826916	2.40617	2.5154	0.146078	64.7516	2.79939	0.0857046	1.12523	0.577766	0.633355	2.64905	0.303327	8.19121	27.3067	0.0835296	25.7953	0.863264	0.548182
id388	0	5.17029	6.19982	125.047	0.107653	5.54619	12.3268	13.5015	4.61194	5.74675	12.4082	6.76009	6.50202	7.66795	3.36162	67.3514	6.51848	0.609613	5.80034	3.70672	1.51051	0.651992	1.86142	11.1631	141.777	0.489293	41.191	16.0372	9.4498
id389	0	9.41313	5.84075	13.9844	0.69997	2.16073	0.851329	4.90754	0.703512	1.0727	0.21894	3.20929	2.82671	6.2211	0.409453	26.4998	4.93674	0.127179	2.71614	1.61946	1.03384	2.46651	0.100025	1.96797	7.95244	0.908979	32.3958	0.68321	0.108461
id390	0	7.12929	24.2177	40.6393	3.3666	2.46369	2.53904	4.88397	3.46168	3.94114	0.88483	4.50833	6.94182	6.07329	1.00879	22.8563	3.71602	1.0747	5.44765	1.83748	2.90055	2.25134	0.551245	5.359	10.3042	1.63945	17.1877	3.7652	2.63003
id391	0	0.933664	10.4867	201.198	0.949286	11.9199	2.00935	0.735292	0.206798	0.220725	0.0750837	2.39542	2.1939	2.19443	0.123899	23.0576	0.867155	0.218076	0.641347	1.02909	0.354546	2.33936	0.205818	0	42.0326	0.510099	16.2537	0.175726	0
id392	1	2.64102	15.6496	1387.28	1.20313	2.9231	4.07137	4.72944	1.61516	4.66478	4.07052	2.32005	6.37586	5.7131	0.796924	87.611	4.66696	1.00191	2.69399	1.7561	2.78394	1.71236	0.756475	12.5853	26.6282	1.64049	28.5346	3.55231	2.56336
