# Supplementary material for: The Impact of FGFR3 Alterations on the Tumor Microenvironment and the Efficacy of Immune Checkpoint Inhibitors in Bladder Cancer
Source: Mol Cancer. 2023 Nov 18;22:185. doi: 10.1186/s12943-023-01897-6 (PMC10657138; doi:10.1186/s12943-023-01897-6)
Supplement: Supplementary file 11 — Additional file 11: Supplementary Table 5. [file 12943_2023_1897_MOESM11_ESM.xlsx]

## Sheet: Sheet1
Pt. No_	0 = NMIBC 1 = MIBC	FGFR3_alt	B cells naive	B cells memory	Plasma cells	T cells CD8	T cells CD4 naive	T cells CD4 memory resting	T cells CD4 memory activated	T cells follicular helper	T cells regulatory (Tregs)	T cells gamma delta	NK cells resting	NK cells activated	Monocytes	Macrophages M0	Macrophages M1	Macrophages M2	Dendritic cells resting	Dendritic cells activated	Mast cells resting	Mast cells activated	Eosinophils	Neutrophils
id001	1	iFGFR3	0	0.205335	0.0563381	0.119139	0.0466444	0.0610048	0.00580357	0.0123579	0.0711235	0	0.0807426	0	0.0223124	0.112822	0.0101178	0.0512499	0.0207493	0.0364804	0	0.0733743	0.000321086	0.0140842
id002	0	iFGFR3	0.0155771	0	0.00827472	0.0681259	0	0.341067	0.0196623	0.0458797	0.0705579	0	0.0274847	0	0.0082495	0.0767949	0.0184615	0.149637	0.0294905	0.0467584	0	0.0146383	0	0.0593399
id003	0	iFGFR3	0.0243426	0.0465046	0.00240409	0.129327	0	0.155111	0	0.0507027	0.0700606	0	0.0858112	0	0.0168913	0.0256346	0.01978	0.190599	0.0447721	0.115867	0.00154021	0.0103242	0.00132756	0.00900092
id004	1	iFGFR3	0	0.0987651	0.0330443	0.121969	0.0207943	0.125779	0	0.060152	0.0752153	0	0.0409427	0.0110583	0.0313338	0.103488	0.0140195	0.108021	0.0257406	0.0419564	0.0359937	0.0138519	0.0357144	0.00216071
id005	0	iFGFR3	0.0468832	0.101314	0.0889289	0.0888766	0	0.194	0.0348807	0.0512109	0.0444929	0	0.0491187	0	0.00658313	0.0652109	0.0141657	0.0647359	0	0.0626393	0.041151	0	0	0.0458081
id006	1	aFGFR3	0.0296779	0.0329054	0.0124068	0.119849	0	0.107817	0	0.0894803	0.211042	0	0.0116799	0.0144535	0.0363689	0.0606937	0.0295185	0.0878829	0.0446719	0.0315553	0.0642417	0	0.00202757	0.0137281
id007	0	aFGFR3	0.0169221	0.0135935	0.117482	0.140983	0	0.212889	0.0143149	0.00877078	0.0800523	0	0.0862038	0	0.0141289	0.0581036	0.0230191	0.10191	0.0228892	0.0255215	0	0.0339052	0.0252183	0.00409283
id008	0	iFGFR3	0.0152723	0.033928	0.0152977	0.0847558	0	0.187529	0	0.0431104	0.0785547	0	0.0852927	0	0.0231003	0.0444497	0.0188566	0.0730577	0.0713768	0.0491551	0.0599811	0.0554647	0	0.0608174
id009	1	iFGFR3	0	0.0798017	0.0160687	0.0124324	0	0.141109	0	0.053738	0.0393059	0	0.0608075	0	0.00390147	0.201969	0.00957514	0.172111	0.0129191	0.0420161	0	0.0856782	0.0573478	0.0112189
id010	0	aFGFR3	0	0.042568	0.0147778	0.085274	0	0.203273	0.0465445	0.101939	0.0921433	0	0.00969473	0.0485651	0	0.118782	0.0247491	0.0582731	0	0.12828	0.011255	0.00612276	0.000765753	0.00699259
id011	0	iFGFR3	0	0.0491669	0.0267192	0.115344	0	0.232992	0.0235819	0.0178448	0.0524862	0	0.00699445	0.012036	0.0268138	0.0144597	0.0125517	0.136886	0.0304332	0.144813	0.0671148	0	0	0.0297634
id012	1	iFGFR3	0.0534849	0	0.160662	0.0751057	0	0.144695	0.0161015	0.0384381	0.0699217	0	0.0126787	0.0259302	0.0490853	0.0512981	0.0404088	0.0670363	0	0.0276362	0.108717	0	0.00756957	0.0512307
id013	0	iFGFR3	0	0.105643	0.0358815	0.106524	0	0.212892	0.00329088	0.0199188	0.0496117	0	0.0244439	0.00390162	0.0557862	0	0.00824056	0.234242	0.0339285	0.0458192	0.0394385	0	0.00342859	0.0170092
id014	1	aFGFR3	0.0502888	0	0.133524	0.121694	0	0.150771	0.0339603	0.0673444	0.108559	0.00551041	0.06947	0	0.00843085	0.0152471	0.0173007	0.0923864	0.0115232	0.0927856	0.000301444	0.0104662	0.0021491	0.00828574
id015	0	aFGFR3	0	0.0601249	0.0159482	0.113841	0	0.208525	0.0101709	0.082001	0.109711	0	0.0614072	0	0	0.121765	0.023093	0.0561671	0.00792243	0.0876318	0	0.0283169	0	0.0133743
id016	0	aFGFR3	0.0691342	0	0.0731533	0.0845198	0	0.226965	0.0124327	0.0528638	0.0722308	0	0.0312864	0.000221803	0.029617	0.0857049	0.00581949	0.0980948	0	0.0800299	0.0390032	0	0	0.038923
id017	0	aFGFR3	0.00753976	0.0558767	0.0282264	0.0362591	0	0.174327	0	0.0580087	0.0545667	0	0.0438902	0	0	0.0644829	0.0168755	0.113727	0.0373861	0.0710233	0	0.0314476	0.0341127	0.17225
id018	0	iFGFR3	0.0579592	0	0.0437921	0.0558414	0	0.238387	0	0.0595441	0.0485623	0.00829713	0	0.0113156	0.0499278	0.00821064	0.0362395	0.0522213	0.0656124	0.0526948	0	0.106824	0.045459	0.0591113
id019	1	iFGFR3	0.00404655	0.0447356	0.020931	0.276269	0	0.114234	0.000389831	0.0925506	0.0449491	0	0	0.0928331	0.00775745	0.071381	0.0912933	0.0657393	0.0216284	0.0292596	0.0182267	0	0	0.00377527
id020	0	aFGFR3	0	0.0918162	0.0281013	0.165286	0	0.178853	0.0192011	0.0644371	0.0959053	0	0.0270221	0	0.0264014	0.0380769	0	0.116031	0.00425368	0.105345	0.0246492	0.00878002	0	0.00584132
id021	0	iFGFR3	0.00072787	0.0609397	0.022777	0.0429474	0	0.251065	0	0.0805114	0.0197665	0	0.0235103	0.00542155	0.0222383	0.038643	0	0.0901247	0.0736155	0.187692	0.0264021	0.0195861	0.0285492	0.00548289
id022	0	iFGFR3	0.0875782	0	0.0356586	0.121223	0	0.160387	0	0.0378129	0.0504342	0	0.00457048	0.00899864	0.0381526	0	0.00157564	0.113552	0.0545112	0.0849376	0.113008	0.027217	0	0.0603823
id023	0	aFGFR3	0	0.0349863	0.0191314	0.0778113	0	0.236919	0.016646	0.0461782	0.0492439	0	0.0658061	0	0	0.124435	0.00939172	0.150714	0.0176154	0.0842031	0.0289737	0.0143762	0	0.023569
id024	1	iFGFR3	0.035089	0	0.0599282	0.121231	0	0.135147	0.0372934	0.116298	0.0487423	0	0.116805	0	0.00655057	0.138669	0.0351197	0.0873538	0.0068339	0.0239836	0.00839496	0.000950702	0.01344	0.00817022
id025	1	iFGFR3	0	0.0182657	0.0110152	0.076054	0	0.0409979	0.00215754	0.0174409	0.0737561	0	0.0636603	0.00430757	0	0.398196	0.0625839	0.072429	0.00385468	0	0	0.0436695	0	0.111611
id026	0	aFGFR3	0	0.022605	0.0291419	0.131144	0	0.218481	0	0.0197274	0.0566441	0	0.0509333	0.00347089	0.0215585	0.000423553	0.0179832	0.180895	0.0733936	0.0743935	0.0833384	0	0.0146262	0.00124102
id027	0	aFGFR3	0.00338641	0.0251377	0.134254	0.162351	0	0.264817	0.0271963	0.0678666	0.073306	0	0.0582931	0	0.0102357	0.0326037	0.029492	0.0283962	0	0.0516041	0	0.0227481	0.00285867	0.00545395
id028	0	aFGFR3	0	0.0610952	0.0148652	0.0450302	0	0.234301	0	0.0299596	0.052456	0	0.0417358	0	0.00138967	0.070836	0.0273716	0.181493	0.0042698	0.115292	0	0.0765015	0.00478887	0.0386145
id029	1	aFGFR3	0	0.0823171	0.0443751	0.304056	0.118452	0.0562714	0	0.0326664	0.0497252	0	0.0123248	0.0143034	0.0115497	0.0211747	0.0278713	0.108975	0.0272093	0.0482833	0.0308248	0	0.00886994	0.000750417
id030	1	iFGFR3	0	0.174837	0.021703	0.122411	0	0.0952748	0	0.0801259	0.0894119	0	0.0936581	0	0.0276719	0.0142485	0.0260731	0.0693939	0.0479035	0.0386434	0.00422964	0.0359649	0.0448829	0.0135661
id031	0	iFGFR3	0	0.0218472	0.0114254	0.00423135	0.0402803	0.114827	0	0	0	0	0.0453891	0	0	0.276778	0	0.0524235	0.00263555	0.025102	0	0.068886	0.0429603	0.293214
id032	0	aFGFR3	0	0.0107421	0.0240786	0.0486981	0	0.277098	0.0890324	0.0366633	0.0128562	0	0.0497881	0	0.0467726	0.0408497	0.155705	0.0861456	0.0224201	0.0267317	0.02475	0	0.00105926	0.0466093
id033	0	aFGFR3	0	0.0540848	0.0206292	0.0364026	0	0.206374	0	0.0522721	0.109285	0	0.041013	0.00385704	0.0248932	0.025452	0	0.0802935	0.107539	0.147725	0.0264965	0	0.0481725	0.0155102
id034	0	aFGFR3	0.0138918	0.0773033	0.046878	0.092071	0	0.163659	0	0.0924883	0.0691002	0.000342084	0.0145495	0.0209133	0.0132957	0.0931318	0	0.097658	0.0234732	0.105432	0.0125129	0.0122758	0.00524405	0.04578
id035	0	iFGFR3	0.104748	0	0.127237	0.135097	0	0.110657	0.00822582	0.0562882	0.184618	0	0.0181507	0.0165489	0.0187209	0.0461438	0.0341486	0.0457194	0.0245471	0.0257899	0.0365142	0	0	0.00684443
id036	0	iFGFR3	0.201678	0.0268447	0.0580074	0.057929	0	0.174237	0.00886272	0.0350693	0.0349365	0	0.00305489	0.0154681	0.0235862	0.0304965	0	0.0948434	0	0.0910767	0.116175	0	0	0.0277343
id037	0	aFGFR3	0.0037863	0.0284837	0.0370734	0.160193	0	0.152724	0	0.0517262	0.0553397	0	0	0.0155308	0.0250798	0.0192919	0.0316684	0.205719	0.0185912	0.0217787	0.122138	0.0229764	0.010334	0.017567
id038	1	aFGFR3	0.00425868	0.0586598	0.214077	0.0999147	0	0.094215	0.0312081	0.0404903	0.0857838	0	0.0891707	0	0.00412078	0.079744	0.0308479	0.071498	0	0.0516455	0.0159457	0.00734717	0.00438282	0.0166896
id039	1	aFGFR3	0.081858	0	0.0343237	0.0713411	0	0.122964	0.0139649	0.0441361	0.056214	0	0.0617327	0	0	0	0.0712743	0.0646971	0.0505186	0.0456498	0.0336758	0.000685111	0.0627755	0.18419
id040	1	iFGFR3	0.0812641	0	0.123454	0.0761454	0	0.261296	0.022152	0.0187118	0.0409589	0	0.016697	0	0.0198211	0.0651054	0.0154633	0.0899785	0.0239475	0.0189116	0.0349389	0	0.0197217	0.0714327
id041	1	iFGFR3	0.089365	0	0.114639	0.187738	0	0.118928	0.0138489	0.0530485	0.0870233	0	0.0216174	0	0.00398497	0.0597178	0.0418049	0.0960757	0.00354776	0	0.0846343	0	0	0.0240269
id042	0	iFGFR3	0.0894755	0	0.0753484	0.150136	0	0.205236	0.0013501	0.0387731	0.0134518	0	0.00909309	0.00124097	0.040424	0.0206493	0.0154407	0.0776873	0.0288035	0.0377829	0.0276999	0.0618561	0	0.105551
id043	0	aFGFR3	0	0.0733532	0.0161433	0.0887754	0	0.189276	0	0.0275862	0.0829273	0	0.043193	0	0.00914101	0	0.0212167	0.080082	0.125668	0.0526077	0.185086	0	0	0.00494437
id044	1	iFGFR3	0.0200429	0.0235144	0.0123174	0.13824	0	0.164162	0.0151818	0.0550813	0.0531998	0	0.0475467	0.00217022	0.00765975	0.194955	0.0605936	0.145222	0.0146233	0	0.0356576	0	0.00720205	0.00262925
id045	1	iFGFR3	0.141203	0	0.0848285	0.182005	0	0.20871	0.0554938	0.056412	0.0475855	0	0.0511094	0	0.000271568	0.0407899	0.0379548	0.0357592	0.0149763	0.00991975	0.00177378	0.0136301	0	0.0175773
id046	1	iFGFR3	0.0146486	0.0344361	0.0214912	0.0177889	0.0295939	0.059969	0	0.0454683	0.0220071	0.0178188	0.0537433	0	0.0205157	0.0975929	0.0398753	0.0825352	0	0.13493	0	0.169551	0.054301	0.083734
id047	1	iFGFR3	0.125431	0	0.0365295	0.0823917	0	0.0905411	0.0340692	0.0129789	0.0746127	0.0132149	0.00162268	0.00338298	0.0117194	0.087957	0.0468599	0.123238	0.017973	0.0404666	0.0771775	0	0.0789025	0.0409313
id048	1	iFGFR3	0.0254971	0.139479	0.0249646	0.0836519	0	0.201448	0	0	0.0550984	0	0.0538843	0	0.0126163	0.0882061	0.0173129	0.148583	0.013371	0.0659408	0.0666975	0.00324917	0	0
id049	1	iFGFR3	0.0289974	0.0393352	0.0544733	0.178266	0	0.0274146	0	0.0345456	0.175537	0	0.0283823	0.059344	0.0132787	0.065932	0.0624042	0.10146	0.0147317	0.0249926	0.0536736	0	0.0114483	0.0257829
id050	1	iFGFR3	0	0.114651	0.0570203	0.093633	0.0215932	0.123718	0	0	0.0825	0	0.15242	0	0.0360543	0.0486283	0.0080777	0.082025	0.0663537	0.0402252	0	0.0645305	0.00856951	0
id051	0	aFGFR3	0.00724043	0.0450754	0.0298316	0.183833	0.0391325	0.0557637	0	0.0490745	0.0613723	0	0.098095	0	0.0099759	0.0719566	0.029505	0.109938	0.0197174	0.117425	0.0368089	0	0.00228247	0.0329732
id052	0	aFGFR3	0.0159472	0.0127137	0.0575573	0.157108	0	0.225626	0.0100205	0.0395491	0.0841601	0	0.0240262	0.0332861	0.0171457	0.0388158	0.0711617	0.148827	0.00543069	0.0265482	0.0294242	0	0	0.00265222
id053	1	iFGFR3	0	0.0493191	0.106294	0.134982	0	0.0727563	0	0.00751456	0.0953994	0	0.00183696	0.0497969	0.0280043	0.0557314	0.00806873	0.181807	0.00693936	0.0606778	0.0910654	0	0.0303412	0.019466
id054	1	iFGFR3	0.024535	0.00302066	0.024793	0.140688	0	0.0595553	0.0376942	0.0515842	0.0438986	0	0.14515	0.00443989	0.00418357	0.0974896	0.0614395	0.148996	0.0121083	0.0357628	0	0.0273972	0.0218343	0.0554299
id055	1	iFGFR3	0.00963816	0.00924762	0.114859	0.149678	0	0.25001	0.00781685	0.0324949	0.104393	0	0.0137183	0.0339914	0.0172002	0.0792167	0.0242216	0.0739398	0	0.0523611	0.0226421	0	0.00419301	0.000376784
id056	0	aFGFR3	0	0.00682735	0.0142579	0.0291573	0	0.324949	0.033737	0.122482	0.0280259	0	0.0404622	0	0.000789719	0.158947	0.00784348	0.0674894	0	0.141137	0	0.0176498	0.00220685	0.00403813
id057	0	iFGFR3	0	0.0327299	0.0137129	0.0721935	0	0.278247	0.0187078	0.0290899	0.079726	0.032592	0.0365888	0	0.0197984	0	0.00197771	0.0886819	0.147978	0.0857421	0.00990551	0.0313563	0.0056379	0.0153335
id058	0	aFGFR3	0	0.0852916	0.0249461	0.057647	0	0.191183	0	0.0142015	0.0416686	0	0.0802202	0	0.0115271	0.205397	0	0.11465	0.00584062	0.134422	0	0.0330046	0	0
id059	1	aFGFR3	0.138818	0	0.131088	0.101851	0.0259125	0.0164124	0	0.0106893	0.0775987	0	0.0758413	0.0125487	0.00442936	0.0908067	0.00285644	0.063001	0	0.145912	0.0115518	0	0.0177024	0.0729802
id060	1	iFGFR3	0.00954608	0.120039	0.0362392	0.0974198	0.0209692	0.0207746	0.000890017	0	0.168419	0.0497985	0.00845284	0	0.0219926	0.0708823	0.0160045	0.0530386	0.0222892	0.0739025	0.0220024	0.00544809	0.154916	0.0269754
id061	1	iFGFR3	0.0164912	0.0672109	0.0682043	0.157684	0	0.162587	0	0.0710091	0.0808817	0	0.0559369	0	0.0217213	0.0156174	0.0332911	0.114576	0.0142634	0.0385178	0.037518	0	0.0277732	0.0167175
id062	1	iFGFR3	0.0705602	0.0120661	0.13038	0.0994155	0	0.161653	0.0322348	0.0163759	0.0625654	0	0.00417139	0.0173237	0.0105459	0.0505401	0.012798	0.0887297	0	0.0555371	0.147579	0	0	0.0275235
id063	0	aFGFR3	0	0.0634674	0.0295494	0.045708	0	0.323589	0.00654268	0.039263	0.0542987	0	0.0707975	0	0.0264045	0.0396311	0.00418566	0.148103	0.0180549	0.0767748	0.0412289	0	0.00703793	0.00536398
id064	1	iFGFR3	0.0937496	0	0.0265035	0.121938	0	0.0940304	0	0.0498579	0.10481	0	0.0446035	0	0	0.135614	0.0263096	0.106832	0.0286239	0.0180717	0.0148232	0	0.0521554	0.0820777
id065	1	aFGFR3	0.0174321	0.0334878	0.0603746	0.176501	0	0.185525	0	0.0626074	0.113941	0	0	0.0464544	0.0203114	0.120986	0.0261186	0.0941333	0.0107832	0.0136703	0.013156	0	0	0.0045177
id066	0	aFGFR3	0	0.0834545	0.0385322	0.129235	0.0527023	0.157817	0	0.0123692	0.0591575	0.00465305	0.042125	0	0.0101091	0.0350191	0.00298583	0.178659	0.035377	0.0569222	0.0257302	0.0118886	0.0600691	0.0031944
id067	0	iFGFR3	0	0.149869	0.031957	0.0697971	0	0.182071	0	0.011733	0.101553	0	0.088943	0	0.0330646	0	0.00917459	0.123492	6.1e-05	0.111358	0	0.0481253	0.0110402	0.0277605
id068	1	iFGFR3	0.0143646	0	0.0201302	0.074525	0	0.184391	0.0297995	0	0.0633803	0	0.12207	0.0167362	0.021022	0.109491	0.0283366	0.0995177	0.0325512	0.0533371	0.0379308	0	0.0414489	0.0509688
id069	0	aFGFR3	0	0.168098	0.0590686	0.0631328	0	0.252215	0.0158214	0.0558481	0	0.0557921	0.0241064	0	0.00162696	0.0292109	0.0277996	0.0456896	0.0247821	0.0537738	0.0768783	0	0.0031297	0.0430265
id070	0	aFGFR3	0	0.115281	0.0633408	0.0897846	0	0.177136	0	0.0275245	0.0985799	0	0.0626874	0	0.0140929	0.0337828	0	0.109789	0.0324592	0.0743249	0.0464629	0.00485896	0.0327403	0.0171554
id071	1	aFGFR3	0	0.0836578	0.0485853	0.133845	0.110334	0.122758	0	0	0.0790983	0	0.0616095	0	0.0239163	0	0.0280765	0.115933	0.0361091	0.0464809	0.0350466	0.0348933	0.0283486	0.011308
id072	1	iFGFR3	0.00806298	0	0.00696092	0.0769545	0	0.139212	0.00502273	0.0491555	0.108537	0	0.051006	0.0262878	0.0362245	0.171858	0.084933	0.196392	0.00550982	0.0147574	0.00595254	0	0	0.0131732
id073	1	iFGFR3	0.0652867	0	0.0489352	0.0371038	0	0.206739	0	0.0235912	0.0515042	0	0.042298	0	0.00935879	0.185326	0.00322813	0.0576892	0.00544205	0.0259514	0	0.125295	0.038876	0.0733756
id074	0	iFGFR3	0.0339841	0.0241379	0.0218179	0.0732777	0	0.165335	0.0158362	0.0185096	0	0	0.0415118	0	0	0.145884	0.0151601	0.0876826	0.0145465	0.132745	0.0168622	0.0340412	0.0476913	0.110976
id075	1	iFGFR3	0.0389156	0	0.0373095	0.133342	0	0.118727	0	0.0253707	0.0689496	0	0.0764468	0	0	0.196746	0.0674408	0.121541	0	0.0130096	0	0.0232443	0.0378375	0.0411198
id076	1	iFGFR3	0	0.05495	0.0541561	0.098155	0	0.282688	0.0134698	0.0127716	0	0	0.043497	0.00832272	0.00122366	0.14739	0.0220645	0.0979909	0.0336398	0.0174916	0.0650215	0	0.0395743	0.007593
id077	0	iFGFR3	0.0880051	0	0.180422	0.0741656	0	0.170111	0.0493829	0.0378004	0.0637345	0	0.0726732	0	0.00552518	0.044417	0.0541366	0.0689025	0	0.0517462	0.0323639	0	0	0.00661354
id078	1	iFGFR3	0.0525639	0	0.0831237	0.0427371	0	0.199875	0.0115767	0.0185816	0.0668379	0	0.0672947	0	0.00677946	0.0388776	0	0.164942	0.0716303	0.12278	0.0277541	0.00902216	0.00124368	0.0143807
id079	1	iFGFR3	0.0520242	0.0212194	0.0336777	0.118885	0	0.196519	0.0322442	0.0441904	0.0747385	0	0.0487186	0.00854395	0.00618656	0.0772331	0.0673894	0.0756796	0.00786877	0.0284807	0.0166779	0.000673882	0.0175511	0.0714976
id080	1	iFGFR3	0	0.0795775	0.156966	0.0332693	0	0.159009	0.0253754	0.0575319	0.0605778	0.0193659	0.0713849	0	0	0.108873	0.0155543	0.0749676	0	0.100127	0	0.0323532	0	0.0050685
id081	1	iFGFR3	0.0691438	0	0.0185547	0.166518	0	0.0570461	0.00767871	0.051034	0.0963851	0	0.0694291	0	0	0.281716	0.054153	0.0810513	0	0.0137932	0	0.00506474	0.0151123	0.0133197
id082	1	iFGFR3	0.0490745	0	0.0661317	0.171317	0	0.0864764	0.0311253	0.0468281	0.13085	0	0	0.0385769	0.00282272	0.0758579	0.0626278	0.0950289	0.0170985	0.00250041	0.0786718	0	0.0219434	0.0230682
id083	1	iFGFR3	0.0649797	0	0.108272	0.16343	0	0.015386	0.0340476	0.00639172	0.0758283	0	0	0.0511593	0	0.0433083	0.0612797	0.148357	0.0175173	0.000767273	0.13631	0	0.0176901	0.0552763
id084	1	iFGFR3	0.028689	0	0.022074	0.150125	0	0.143164	0.0132952	0.0689726	0.0793439	0	0.00309358	0.0185693	0.0187242	0.10952	0.0605801	0.0985207	0.032611	0	0.0344873	0	0.0912204	0.0270087
id085	1	iFGFR3	0	0.0738503	0.0148336	0.0593803	0	0.188045	0.00893916	0.0437137	0.00459391	0	0.0358239	0.0180174	0.0111128	0.287483	0.0506354	0.0926116	0.0276543	0.0185617	0.0103958	0.0044966	0.0219176	0.0279343
id086	1	iFGFR3	0.0345481	0.0341137	0.0486625	0.102748	0.0357424	0.128362	0.0151968	0	0.059331	0	0.0821147	0	0.0083261	0.173434	0.00416468	0.0870004	0.00757809	0.0642436	0	0.0347056	0.0140613	0.0656678
id087	1	iFGFR3	0.153776	0	0.0550993	0.0305412	0	0.166344	0	0.0470685	0.0793421	0	0.0398379	0	0.0201128	0.0310558	0.0194865	0.161107	0.024805	0.0115749	0.0558758	0	0.0470891	0.0568848
id088	1	iFGFR3	0.00562219	0.0980599	0.0500167	0.070664	0	0.11372	0	0.0905598	0.0357104	0.0175753	0	0.0504261	0.0233565	0.0453768	0.0255426	0.0662997	0.0389113	0.06139	0.0838516	0	0.0595575	0.0633596
id089	0	iFGFR3	0.116648	0	0.0548173	0.111529	0.0497451	0.0143307	0.00465338	0.0564252	0.198893	0	0.0327779	0	0.0180752	0.0591242	0.0120785	0.0474049	0	0.120394	0.0536561	0.0292265	0	0.0202205
id090	0	aFGFR3	0.0209618	0.0379859	0.0169029	0.0779096	0	0.289127	0.00525283	0.0441191	0.0528215	0	0	0.025815	0.021402	0	0.00349262	0.117338	0.0512008	0.163466	0.0524057	0	0	0.0197981
id091	1	iFGFR3	0.0332712	0.0189409	0.0256068	0	0	0.292547	0	0	0.101672	0.0725731	0.126958	0	0.0135053	0.0687619	0.0161097	0.0720621	0.0095567	0.0456591	0.00114333	0.0294153	0.0722181	0
id092	1	iFGFR3	0	0.0798154	0.0231156	0.0634078	0	0.236826	0	0.0159379	0.0446749	0	0.0183922	0	0	0.171756	0	0.104866	0.0473541	0.117182	0.0123224	0.0379029	0	0.0264475
id093	1	iFGFR3	0.0461149	0.0559019	0.0377742	0.011164	0	0.178722	0.0236192	0.0137494	0.0435879	0.0428669	0.0562485	0	0	0.271634	0.0207938	0.0967769	0.0218218	0.00677298	0.0173423	0.0158768	0.00556815	0.033665
id094	0	aFGFR3	0	0.113713	0.0612953	0.106048	0	0.105767	0	0.0352828	0.21783	0	0.00225195	0.123603	0.0312305	0.0593738	0.0215406	0.0568777	0.0069839	0.0115783	0.0265431	0	0	0.0200814
id095	1	iFGFR3	5.25e-05	0.00226608	0.0456795	0.0334724	0	0.272197	0.0333439	0.0766913	0.131431	0	0.0835752	0	0.00429142	0.0873462	0.025624	0.0683725	0.0056674	0.0864383	0	0.0199529	0	0.0235977
id096	1	iFGFR3	0.0637543	0.0743449	0.0910323	0.0781653	0	0.110979	0.00433808	0.0714597	0.0878771	0	0.0414835	0	0.00395519	0.146781	0.0178028	0.070726	0	0.0403938	0.042091	0.00560661	0	0.0492088
id097	1	iFGFR3	0.0379948	0.00741467	0.0299239	0.130004	0	0.0907124	0.0216658	0.0172827	0.074881	0	0.0377053	0	0.00171237	0.254833	0.0111996	0.122168	0	0.0109386	0.0185077	0	0.0590756	0.0739807
id098	1	iFGFR3	0	0.204498	0.00518429	0.179937	0.0287607	0.0415535	0.0209467	0.0162238	0.0906081	0	0.0596678	0	0.0261037	0.0626346	0.00590101	0.118921	0	0.103775	0.0172871	0	0.0144531	0.00354497
id099	0	iFGFR3	0.0188368	0.0126188	0.0231863	0.110003	0	0.25747	0.0126223	0.0286914	0.0424597	0	0.0705407	0	0.00571702	0.142479	0.00124683	0.11578	0	0.062979	0.0685085	0.0113611	0.0124758	0.00302325
id100	1	iFGFR3	0.00625459	0.0805881	0.00534556	0.0601485	0	0.10035	0.0406237	0.0194431	0.0225885	0	0	0.00285705	0	0.0363318	0.0775267	0.189791	0.00147311	0.00687716	0.207814	0	0.0069888	0.134998
id101	1	aFGFR3	0.0150958	0.0562245	0.0821716	0.049175	0	0.133993	0.0193966	0.0346005	0.0343696	0	0.119252	0	0.00765933	0.0780052	0.014684	0.116717	0.000454376	0.140942	0.0194249	0.0117996	0.0345196	0.0315161
id102	1	iFGFR3	0.0672284	0	0.0891572	0.186317	0	0	0	0.0610424	0.180891	0	0	0.0780525	0	0.0907669	0.00459191	0.0663508	0.00851323	0.0311966	0.110526	0	0	0.0253666
id103	0	aFGFR3	0.00775017	0.0210072	0.0690414	0.136561	0	0.280816	0	0.0229196	0.131661	0	0.0206214	0.0242323	0.0331292	0.0059718	0.017266	0.0953688	0.0384152	0.0362582	0.042255	0	0.00497773	0.0117485
id104	1	iFGFR3	0.0399583	0.00493842	0.0492914	0.0893294	0	0.212129	0	0.0260313	0.0589122	0	0.152117	0	0.0135211	0.181756	0.0363779	0.0381152	0	0.0477211	0.00599893	0.0230108	0	0.0207925
id105	1	iFGFR3	0.0739286	0.00651946	0.0419108	0.10661	0	0.102612	0	0.00602064	0.0791216	0	0.0473124	0.00618943	0.0058912	0.147699	0.0450641	0.207724	0.00908159	0.0232076	0.0660781	0	0.0163822	0.008647
id106	0	iFGFR3	0.00716251	0.0146688	0.0129499	0.173072	0	0.302962	0.0180226	0.0949684	0.0595188	0	0.0326046	0	0.0276612	0	0.0221479	0.0726782	0.0919651	0.0633273	0.000595711	0	0.00185824	0.00383712
id107	1	iFGFR3	0	0.0664532	0.0884099	0.281922	0	0	0.09379	0.0958632	0.103102	0	0.0191927	0.0232945	0	0.113612	0.0443759	0.0275438	0.00905062	0	0.0306033	0	0	0.00278776
id108	0	iFGFR3	0.0297603	0	0.00970558	0.0295003	0	0.122885	0.0307228	0	0.0126284	0.00132841	0.0237366	0	0	0.258481	0	0.091506	0	0.020283	0.030312	0	0.197655	0.141495
id109	1	iFGFR3	0	0.0809809	0.00765113	0.0598594	0	0.241958	0	0.0285978	0.0205014	0	0.0362373	0	0.00482195	0.0914442	0.00916076	0.236825	0	0.0775626	0.0948076	0	0	0.00959283
id110	1	aFGFR3	0	0.0839747	0.0310796	0.192334	0	0.267959	0	0.0418393	0.107419	0	0.0683656	0.0156677	0.0324935	0.0233325	0.0169448	0.0720304	0.00176628	0.0130536	0.0185619	0	0	0.0131775
id111	1	aFGFR3	0.0362487	0.0117976	0.00738956	0.0577044	0	0.175725	0	0.0260293	0.06702	0.000553003	0.035304	0	0.0219149	0.17148	0.0656882	0.149445	0.0241894	0	0.0573824	0	0.0640916	0.0280367
id112	0	aFGFR3	0	0.0643174	0.0167391	0.0750995	0	0.240474	0.00775449	0.0125045	0.0708134	0	0.0584028	0	0.019591	0.101851	0	0.11479	0.0456879	0.118234	0.00817313	0.0260611	0	0.0195071
id113	0	iFGFR3	0.0134756	0.013035	0.00984577	0.181111	0	0.118247	0.0162628	0.09032	0.112746	0	0.0201988	0	0.0109042	0.00692879	0.0359708	0.167615	0.0563744	0.129789	0.00338451	0.000471167	0.00578299	0.00753731
id114	0	iFGFR3	0.00847166	0.0209494	0.0539343	0.107752	0	0.237112	0.0126315	0.0648329	0.0565292	0	0.0300122	0	0.0139142	0.00154772	0.0526557	0.150244	0.0835366	0.0296032	0.0762057	0	0	6.81e-05
id115	1	aFGFR3	0.170482	0.0388402	0.056077	0.111896	0	0.150321	0.0550896	0.0644932	0.0709033	0	0.00817765	0.0107026	0.00101501	0.0745229	0.0533067	0.052517	0.00129298	0.0167733	0.0548704	0	0	0.00871841
id116	1	iFGFR3	0.126953	0	0.190621	0.0720407	0	0.110093	0.030456	0.0279932	0.0499668	0	0.0514366	0	0	0.0685868	0.0208873	0.112602	0.0202753	0.0420154	0.0508875	0.0168288	0	0.00835649
id117	1	iFGFR3	0.158908	0.0785823	0.118423	0.0824382	0	0.16959	0.0267814	0.0323594	0.0480983	0	0.0394531	0	0.00114309	0.0638419	0.0116988	0.0625793	0	0.0205511	0.027792	0	0	0.0577606
id118	1	iFGFR3	0.0148573	0.0461206	0.0405252	0.134623	0	0.141477	0	0.0383392	0.0773785	0	0.0549589	0.000773172	0.0145064	0.127098	0.0252694	0.105823	0.0195699	0.0225204	0.0500813	0.021025	0.0491179	0.0159363
id119	1	iFGFR3	0.02687	0.0021874	0.0132236	0.0201932	0.0423046	0.0924826	0.00511638	0	0.0295172	0.0856208	0.0537163	0	0.0309296	0.115112	0.0358045	0.0900464	0.0469196	0.01618	0	0.0925207	0.0968258	0.10443
id120	1	iFGFR3	0.0160677	0.0405589	0.0453902	0.150851	0	0.0618	0.0229046	0.0322171	0.126085	0	0.0794649	0.0443091	0.0414735	0.0885134	0.023686	0.0954014	0.0390891	0	0.0815195	0	0.0072141	0.00345489
id121	1	iFGFR3	0.0896335	0	0.0543194	0.234861	0	0.00203359	0.0612981	0.0739796	0.0844541	0	0.0687055	0.0367244	0.00988253	0.0425213	0.0941238	0.0400831	0.0154136	0.0358405	0.024962	0	0.00963303	0.0215306
id122	1	iFGFR3	0	0.113424	0.0240708	0.0737063	0.0247898	0.0864907	0	0.00622587	0.0816888	0	0.0453153	0.0150032	0	0.318635	0	0.0764812	0	0.0818572	0	0.0453373	0	0.00697419
id123	1	iFGFR3	0.0286523	0.0278755	0.0540826	0.078718	0	0.226156	0	0	0.106137	0	0	0.0663671	0.0132713	0.0667341	0.0036011	0.0560942	0.0753734	0.0887887	0.0860956	0	0	0.0220532
id124	1	iFGFR3	0.0195142	0.000619523	0.0101842	0.163396	0	0.174361	0.0126584	0.00175172	0.0386734	0	0.0686484	0	0.0294548	0.0784359	0.0817199	0.144139	0.0305999	0	0	0.0395351	0	0.106308
id125	1	aFGFR3	0.053694	0.0429897	0.0369844	0.148877	0	0.0740607	0.0116403	0.0391418	0.131773	0	0.0301179	0.0217035	0.0461659	0.0496504	0.0312394	0.108602	0.0436081	0.0196953	0.0958988	0	0.00457919	0.00957797
id126	1	iFGFR3	0.121839	0	0.15117	0.0754888	0.0308745	0.0888439	0.0147393	0.033313	0.134021	0	0.0457072	0	0.00915582	0.063054	0.023326	0.0851661	7.56e-05	0.0821865	0.0267932	0	0	0.0142462
id127	1	aFGFR3	0.0492018	0	0.047585	0.0463352	0	0.0835416	0	0.0312419	0.042179	0.00781103	0.0196025	0	0.00976429	0.0914323	0.0340132	0.0683076	0.0230458	0.10005	0	0.0752452	0.137946	0.132698
id128	1	iFGFR3	0.0530283	0	0.0287634	0.0957406	0	0.115349	0.0480613	0.00458487	0.0771387	0	0.0504481	0	0	0.278037	0.0256756	0.128973	0.00453616	0.0293412	0.0332047	0.0071224	0	0.0199949
id129	1	aFGFR3	0.00992465	0.0390417	0.0334022	0.0370149	0.000111333	0.275578	0.00754362	0	0	0	0.126138	0	0.0362533	0.146951	0.0429107	0.063697	0.0240989	0.0494311	0.0687644	0.0268072	0.00856692	0.00376488
id130	1	iFGFR3	0.00382349	0.0578265	0.0591522	0.0823183	0	0.163074	0.00793867	0.0102515	0.0908198	0	0.0534132	0	0.00742934	0.136307	0.0271058	0.147027	0.0152326	0.0199323	0.0896571	0	0.0176317	0.01106
id131	1	iFGFR3	0.00228765	0.0484656	0.00704034	0.0773659	0	0.33764	0	0.0427744	0.0771103	0	0.0449944	0	0.0133839	0.0479024	0.0199629	0.0956815	0.02824	0.0855308	0.0347768	0.0234813	0	0.0133614
id132	1	iFGFR3	0.018319	0	0.0287408	0.1722	0	0.117369	0.035575	0.0570699	0.129714	0	0.091796	0.00689697	0.0157546	0.034728	0.0397294	0.0780378	0.0737244	0.00297313	0.0889113	0	0	0.00846158
id133	1	iFGFR3	0.0457829	0	0.0156427	0.130637	0	0.201447	0.0271968	0.105028	0.10336	0	0.0418654	0.00518232	0.0132679	0.018504	0.06836	0.0916061	0	0.112421	0.0168047	0	2.95e-05	0.00286524
id134	1	iFGFR3	0.0258531	0.0252293	0.0499585	0.194679	0	0.0950846	0.0364569	0.0558554	0.0880898	0	0.0164511	0.0174592	0.00862934	0.0916557	0.0682008	0.0750469	0.0316101	0.00700373	0.0965678	0	0	0.0161683
id135	1	aFGFR3	0.0232252	0.0309888	0.0365034	0.143481	0	0.0790304	0.0321834	0.0617198	0.0605754	0	0.033141	0.033631	0.0255425	0.054164	0.109517	0.150074	0.0229499	0.0200245	0.0495847	0	0.0226137	0.0110493
id136	1	iFGFR3	0.0547939	0	0.0629812	0.0752238	0	0.152281	0.00601697	0.0128291	0.0597702	0	0.0553932	0.0023307	0.0236705	0.180509	0.0674674	0.136668	0.00247355	0	0.0822722	0.00153176	0.0073017	0.0164856
id137	1	iFGFR3	0	0.0530144	0.0350029	0.0656279	0	0.134571	0.0329021	0.0738485	0.0385719	0.0171297	0.0366363	0	0	0.116455	0.0970354	0.20265	0.00802564	0.0435344	0.0316275	0	0	0.0133668
id138	1	iFGFR3	0	0.0448169	0.0124008	0.083979	0	0.0810576	0	0.0948382	0.0384233	0	0	0.0217369	0.00212492	0.0670066	0.025028	0.147991	0	0.190792	0	0.141825	0.00658725	0.0413918
id139	0	iFGFR3	0.00984422	0.0344033	0.031618	0.064715	0	0.35874	0.0403123	0.0223708	0.0245821	0.0183043	0.0517153	0	0	0.0401158	0.109901	0.0693883	0.0439682	0.0274154	0.0261087	0	0	0.0264979
id140	1	iFGFR3	0.063518	0	0.0314362	0.0878082	0	0.156959	0.00241214	0.0474505	0.072283	0	0.0480777	0.00270262	0.01387	0.0851953	0.0323222	0.102662	0.0240876	0.0440557	0.0718134	0	0.0454586	0.0678878
id141	1	iFGFR3	0	0.0699682	0.00817566	0.0506114	0	0.249744	0	0.0967018	0.0630571	0	0.0598103	0	0.018848	0	0	0.0884393	0	0.217067	0.0460428	0.0109129	0.0144384	0.00618398
id142	1	iFGFR3	0.0751716	0	0.0412713	0.167333	0	0.175728	0.0177664	0.0370021	0.0539101	0	0.0285449	0.0133135	0.0328464	0.0344858	0.0595002	0.100755	0.0104754	0.032669	0.0830247	0	0.00176005	0.0344423
id143	1	iFGFR3	0.0286806	0.0273536	0.0251022	0.0756133	0	0.11387	0.021534	0.0425754	0.0668601	0	0.0722886	0.0105403	0.0130679	0.0796552	0.0158696	0.133746	0	0.113185	0.0752613	0	0.012645	0.0721516
id144	0	aFGFR3	0.0124029	0.0387827	0.0993944	0.106583	0	0.137985	0.00212875	0.0157712	0.0412345	0	0.124968	0	0.022456	0.0341589	0.0113364	0.177955	0.00941537	0.116911	0.0337587	0	0.00420679	0.0105525
id145	0	aFGFR3	0	0	0.0170283	0.383015	0	0.0153957	0.0421621	0.14771	0.102381	0	0	0.00937263	0.0143876	0.00126444	0.0469631	0.0990183	0.0381925	0.0154962	0.0425858	0	0.0192667	0.00576123
id146	1	aFGFR3	0.00825898	0.0624777	0.11321	0.123855	0	0.168552	0.033975	0.0358612	0.139535	0	0.0506047	0	0.0149574	0.0543808	0.0243576	0.0588962	0.0126123	0.0276893	0.0480236	0	0	0.0227528
id147	0	aFGFR3	0.0167114	0	0.0234131	0.146088	0	0.137872	0.0584417	0.0492799	0.0800028	0	0.0546703	0	0.00927675	0.0615935	0.0473564	0.138239	0.0228853	0.0626208	0.053714	0	0.00333959	0.0344949
id148	1	iFGFR3	0.0396772	0	0.0201047	0.116628	0	0.196741	0.0223772	0.0121531	0.0228015	0	0.0557437	0	0.00368734	0.241016	0.0203351	0.164786	0.00421335	0.00445576	0.0404049	0	0.0144086	0.020466
id149	1	iFGFR3	0	0.0504971	0.0242216	0.249592	0	0.10182	0.0211675	0.0946825	0.113548	0	8.62e-05	0.0326415	0.0112519	0.0339015	0.0325718	0.105605	0.0138259	0.0260313	0.0855846	0	0	0.00297173
id150	1	iFGFR3	0.0941197	0	0.060445	0.0770685	0	0.0885102	0.052198	0.0683939	0.0353058	0	0.0646719	0	0.00253992	0.0803543	0.0846044	0.133291	0.00977518	0.0826737	0.0414292	0	0.00726164	0.0173579
id151	1	iFGFR3	0.0926513	0	0.0694424	0.0958277	0	0.197611	0.0126721	0.0337694	0.0732314	0	0.0041766	0.0019542	0.00122602	0.0350983	0.0224545	0.148611	0.0391043	0.00347625	0.163891	0	0	0.00480221
id152	1	iFGFR3	0.0200525	0.0914896	0.0368162	0.0886058	0	0.161887	0.044709	0.0279985	0.013972	0	0.00201092	0.0106878	0.00141761	0.222957	0.030079	0.106209	0.033046	0.0108175	0.011505	0.0412523	0.0275517	0.0169355
id153	0	iFGFR3	0.00271383	0.0420667	0.0448586	0.0978717	0	0.303287	0	0.0273524	0.0399895	0.0271308	0.0329379	0	0.00529065	0	0.0184989	0.134404	0.0801348	0.0713293	0.0575041	0	0.000809281	0.0138211
id154	1	iFGFR3	0.0910339	0	0.0886984	0.079962	0	0.123047	0.0217253	0.0925386	0.0897089	0	0.0565667	0	0.00575056	0.107186	0.0323258	0.0798247	0	0.074454	0	0.00910036	0.039788	0.00828914
id155	1	iFGFR3	0.0237446	0	0.0280382	0.241735	0	0.109091	0.032877	0.0872624	0.107745	0	0.0752557	0.0254023	0.0172072	0.0542196	0.0588778	0.0702672	0.0231331	0.00461298	0.0373896	0	0	0.00314152
id156	1	iFGFR3	0.0987683	0	0.082451	0.110266	0	0.0429222	0	0.0590921	0.156685	0.00554158	0.0814069	0	0.0387842	0.0220921	0.0236804	0.0947897	0.0577482	0.069995	0.0115814	0.00962081	0.0345751	0
id157	0	aFGFR3	0.034948	0.0316553	0.0119731	0.0533576	0	0.134774	0.00223805	0.0171337	0.0637746	0	0.0503704	0.00881925	0.00924859	0.0275378	0.0061181	0.217809	0.0465477	0.0311602	0.245084	0	0	0.00745068
id158	0	iFGFR3	0	0.0913946	0.0114382	0.0867234	0	0.210072	0	0.0284365	0.0406436	0	0.0449381	0	0.012879	0.0292756	0.00389956	0.153438	0.0400022	0.0478483	0.197849	0	0	0.00116165
id159	1	iFGFR3	0.00112911	0.000481418	0.0233874	0.126942	0	0.217914	0.0218669	0.0291724	0.0323131	0	0.0341494	0.0090002	0.0401575	0.080552	0.0593871	0.269338	0.003838	0	0.0334484	0	0.00295612	0.0139671
id160	1	iFGFR3	0.0361836	0.00790287	0.0243082	0.0817515	0	0.151246	0.011701	0.0478453	0.0546759	0	0.0528847	0	0.0033929	0.138043	0.0505704	0.136509	0.00898635	0.030644	0.146382	0	0	0.0169739
id161	1	iFGFR3	0.0511222	0	0.0567733	0.118945	0	0.158392	0	0.0350037	0.173418	0	0.106668	0.000333146	0.0165577	0.119512	0.0263907	0.0603827	0.0134447	0.0223856	0	0.0272024	0	0.013469
id162	0	iFGFR3	0.0267323	0.0258752	0.00965347	0.143125	0	0.0782305	0.00686298	0.00988186	0.0897697	0.0100592	0.0277463	0	0	0.212987	0.00857153	0.1627	0.0139891	0.00976669	0.101076	0	0	0.0629732
id163	1	iFGFR3	0.0599094	0	0.0179888	0.0622874	0	0.238823	0	0	0.0755357	0	0.0687709	0	0	0.168515	0.0100721	0.0633469	0	0.0214627	0	0.0322833	0	0.181004
id164	1	aFGFR3	0.00341592	0.0245716	0.0190435	0.0872505	0	0.22564	0	0.0231633	0.0451176	0	0.0373603	0.0366596	0.0172244	0.27822	0.0101333	0.0314461	0.0355994	0.0573171	0	0.0419622	0.0126641	0.0132111
id165	1	iFGFR3	0.0356177	0	0.10312	0.0666679	0	0.171971	0.0114875	0.0203546	0.0469878	0	0.106885	0.0112672	0.00721494	0.0957243	0.0399913	0.125485	0.00293421	0.0755258	0.051721	0	0.0179487	0.00909601
id166	1	iFGFR3	0.0112623	0.00830918	0.0299432	0.176709	0	0.140395	0.0246229	0.0354197	0.082004	0	0.1568	0	0.0107502	0.170719	0.0251613	0.068137	0.0103707	0.0132246	0	0.03207	0	0.00410173
id167	1	iFGFR3	0.0174375	0	0.0286747	0.0295273	0.0162089	0.1329	0.00380169	0.00704425	0.023152	0	0.0798926	0.00148766	0.00016404	0.355543	0.0568626	0.163954	0	0.0196189	0.000790091	0	0.012774	0.0501672
id168	1	iFGFR3	0.0203439	0.0299157	0.0595837	0.137355	0	0.0709882	0.0443677	0.0629184	0.0991186	0	0.0347847	0	0	0.0752494	0.0611459	0.129905	0.0243297	0.0602837	0.0862012	0	0.00133994	0.00216919
id169	0	aFGFR3	0.0329973	0	0.0645529	0.215233	0	0.120723	0.029759	0.107223	0.057253	0	0.016183	0.00831459	0	0.0186343	0.0634704	0.108487	0.0517207	0.02937	0.00625041	0.00548971	0.00753688	0.0568018
id170	1	iFGFR3	0.0179031	0.0341185	0.0399686	0.115024	0	0.218542	0	0	0.0370412	0.0410663	0.0643623	0	0	0.0701033	0.014147	0.109464	0.00791253	0.0653018	0.034216	0	0.115235	0.0155944
id171	1	iFGFR3	0.00677369	0.0137967	0.0106168	0.109415	0	0.213651	0.0242873	0.0143626	0	0	0.0676064	0	0	0.314506	0.0321347	0.0992152	0	0.00762033	0	0.049252	0.000994421	0.0357684
id172	0	aFGFR3	0	0.160236	0.0415537	0.0613401	0	0.264013	0.00411359	0.0459184	0.0528281	0	0.0751713	0	0.0112868	0.0347546	0.0137068	0.0892902	0.0454428	0.0301857	0.00188485	0.0217141	0.0405479	0.00601212
id173	0	aFGFR3	0.0065601	0.0386799	0.134887	0.121454	0	0.198367	0	0.0333088	0.0955774	0	0.0192929	0.0252568	0.0235594	0.0215744	0.0229267	0.129485	0.0284117	0.0369904	0.0521681	0	0	0.0115006
id174	1	iFGFR3	0.0518514	0	0.00493365	0.0200717	0	0.244928	0.0243628	0.0640974	0.108857	0	0.0814732	0	0	0.130918	0.0188902	0.0641214	0	0.0953815	0	0.0429773	0	0.0471366
id175	0	aFGFR3	0	0.0658911	0.0436054	0.0792878	0	0.248556	0	0.0413187	0.0697916	0.00582493	0.071441	0	0.0246425	0.0305759	0.025321	0.143915	0.0226613	0.0243915	0.0173949	0.0123308	0.0730498	0
id176	0	iFGFR3	0	0.0389677	0.0294874	0.0793002	0	0.237946	0	0.0417101	0.113832	0	0.0850664	0	0.00572882	0.0335449	0.00563441	0.140996	0.0258118	0.061272	0.067914	0.0264249	0.00496152	0.00140137
id177	1	iFGFR3	0.0259792	0.0187831	0.0425496	0.162167	0	0.147347	0	0.0275278	0.0528327	0	0.00743629	0.0258845	0.0183514	0.00959329	0.0291096	0.203392	0.0178775	0.00855222	0.170524	0	0	0.0320935
id178	1	iFGFR3	0	0.0209149	0.0271348	0.0852043	0	0.0840537	0.110451	0.0313681	0.0486912	0	0.0412817	0.0533041	0.00174331	0.0912811	0.0801567	0.0867954	0.0201372	0.0424583	0.100932	0	0	0.0740931
id179	0	iFGFR3	0.0728284	0.0817103	0.0707861	0.0364149	0	0.15553	0.0309838	0.0553252	0.0441178	0.00932643	0.0246657	0	0.00672859	0.0848321	0.0235671	0.0839672	0.0297306	0.0411619	0.0973767	0	0.0156058	0.0353417
id180	1	iFGFR3	0.0749928	0.0205208	0.067746	0.109887	0	0.171176	0.0267129	0.0274663	0.0433432	0	0.0552817	0	0.0130598	0.0544416	0.0365705	0.113437	0.0309694	0.0348484	0.117599	0	0	0.00194781
id181	0	iFGFR3	0.0163293	0.0326941	0.0473182	0.0907108	0.0225831	0.1726	0.000649545	0	0.046979	0.0214736	0.0862509	0	0.0248302	0.0629663	0.0152748	0.134387	0.00812643	0.124217	0.000758115	0.0355807	0.0548853	0.00138532
id182	1	aFGFR3	0.0187829	0	0.0885716	0.121153	0	0.159455	0.00580637	0.104861	0.0790791	0	0.0417751	0.00794261	0.0496086	0.0208144	0.0713077	0.0760503	0.0387341	0.0472062	0.0394729	0	0.0133057	0.0160732
id183	1	iFGFR3	0.0310699	0	0.0128277	0.10188	0	0.181972	0.037136	0.0424405	0.0514166	0	0.108919	0	0	0.169908	0.0679077	0.0643476	0.00687122	0	0	0.0603042	0	0.062999
id184	0	iFGFR3	0.160838	0.0131397	0.0482852	0.1201	0	0.199706	0.0375247	0.0238732	0.0675889	0	0.0137268	0	0.00510917	0.0970987	0.0429024	0.0610018	0.00808533	0.0235345	0.0579557	0.00115127	0	0.0183784
id185	1	aFGFR3	0.0408849	0	0.0239813	0.141837	0	0.173526	0.104877	0.0794485	0.0455652	0	0.0697782	0.0210046	0.0156965	0.0487705	0.0616561	0.0798703	0.0210709	0.00894121	0.0474646	0	0	0.0156277
id186	0	iFGFR3	0	0.0754898	0.0329117	0.107681	0	0.189405	0	0.0375014	0.153615	0	0.0472269	0	0.0364443	0.0507005	0	0.0650148	0.039048	0.128645	0.0337779	0.00253712	0	0
id187	0	iFGFR3	0.0278335	0.0365149	0.0628622	0.058878	0	0.325235	0.00388384	0.0387723	0.0419687	0	0.0403618	0	0.0174402	0.0307849	0.0247884	0.0961964	0.0344931	0.053367	0.0529522	0.046711	0	0.00695679
id188	1	iFGFR3	0.0221924	0.0604284	0.133974	0.0806635	0.0122912	0.174982	0.00457426	0.0360078	0.0780806	0.00631011	0.088166	0	0.00250784	0.0932437	0.0231918	0.0672751	0.0144114	0.0304126	0.000874216	0.0375829	0.0254006	0.00743005
id189	1	iFGFR3	0.0384431	0	0.0750526	0.113994	0	0.159646	0.0713233	0.0686144	0.0621981	0	0.0328089	0.0280091	0.0130702	0.0807184	0.0704866	0.137203	0.000266272	0.00417054	0.029662	0	0.00713128	0.00720192
id190	0	iFGFR3	0.00588756	0.0340314	0.077631	0.133476	0	0.0916735	0.0574291	0.0618213	0.0503768	0	0.0794511	0.00869911	0.0156383	0.0443518	0.081964	0.0558019	0.0320606	0.0891856	0.0488797	0	0.007745	0.0238961
id191	0	aFGFR3	0	0.0974732	0.0369922	0.132414	0	0.311282	0.0116775	0.0298014	0.0466651	0	0.0152925	0.011513	0.0185176	0.00477701	0.00695127	0.130888	0.0215447	0.0389867	0.0178524	0.0202317	0.0278126	0.0193266
id192	0	iFGFR3	0.00962173	0.000489321	0.0489337	0.137886	0	0.145858	0.0211862	0.0514773	0.134479	0	0.0620221	0	0.004158	0.0742079	0.0767387	0.105306	0.00187481	0.0750332	0.0507275	0	0	0
id193	0	aFGFR3	0	0.105892	0.0859822	0.236415	0	0.118268	0	0.021334	0.119334	0	0.0218614	0.0179088	0.0241314	0.0604003	0.0172784	0.0679921	0.0206464	0.0176118	0.00985461	0.00650067	0.031285	0.0173041
id194	0	aFGFR3	0.00947369	0.0252726	0.044726	0.103142	0	0.232666	0.0373099	0.044672	0.0454999	0	0.0551373	0	0.00156028	0.108259	0.0813297	0.0957112	0.0144428	0.0454075	0.0451594	0	0.00272347	0.00750697
id195	0	iFGFR3	0.0790213	0.0313184	0.110135	0.107266	0	0.12179	0.00576956	0.0623344	0.0202762	0	0.00823162	0	0.0363735	0.0184019	0.0222815	0.0602399	0.00980515	0.010681	0.163747	0.00915309	0	0.123175
id196	0	iFGFR3	0	0.140108	0.0621771	0.075571	0	0.15094	0	0.0128477	0.0466038	0	0.105012	0	0.036107	0.0459827	0.0103096	0.12434	0.0199102	0.0481527	0.0582244	0.00908737	0.0546266	0
id197	0	iFGFR3	0.00953264	0.0270735	0.0719888	0.0956117	0	0.244579	0.0320839	0.0762718	0.0985088	0	0.107827	0	0.0125845	0.0318908	0.0122427	0.0940265	0.015747	0.0506386	0.0092723	0	0	0.0101211
id198	0	iFGFR3	0.0092648	0.0214198	0.0230204	0.026504	0	0.307153	0	0.0848048	0.032978	0	0.0779348	0	0.0253754	0.108047	0.0105774	0.0702519	0.0236436	0.0829806	0	0.0821976	0.0028393	0.0110076
id199	0	aFGFR3	0	0.0399925	0.0995582	0.190057	0	0.192903	0.0221858	0.0675664	0.100904	0	0	0.0936725	0.00831208	0.00185492	0.0198302	0.0917104	0.0162911	0.00996003	0	0.0244675	0.0123945	0.0083402
id200	0	iFGFR3	0.150452	0	0.0588586	0.0789019	0	0.217916	0.0290925	0.0274798	0.030746	0	0.0443855	0	0.0767744	0.0299897	0.0183294	0.119218	0	0.0338313	0.0390684	0.0010716	0	0.0438843
id201	0	iFGFR3	0.012506	0.0151544	0.0197322	0.0696746	0	0.188243	0	0.00354579	0.0778668	0	0.0511562	0	0.0190595	0.0641678	0	0.168228	0.0325033	0.165768	0.052593	0	0.0295699	0.0302316
id202	1	iFGFR3	0.0494156	0.00368248	0.0506404	0.143518	0	0.135738	0	0.0334721	0.108566	0	0.0282358	0	0.040464	0.0598876	0.0104273	0.121323	0.0205256	0.070489	0.122399	0	0	0.00121651
id203	1	iFGFR3	0.0837358	0.0189553	0.131959	0.128623	0	0.0908712	0	0.0321915	0.0902358	0	0	0.0318897	0.0313584	0.0521911	0.0163243	0.136399	0	0.0107502	0.126562	0	0	0.0179531
id204	1	iFGFR3	0.0560726	0	0.119445	0.176144	0	0.0352039	0.0708792	0.045738	0.0897718	0	0.0396164	0	0.00746175	0.0986811	0.0382541	0.0944136	0.0377151	0.0376442	0.0393805	0	0	0.0135789
id205	0	aFGFR3	0	0.0528443	0.0148609	0.0888981	0	0.321453	0.0389774	0.0473335	0.0365983	0	0.0595812	0	0.0133059	0.0390958	0	0.0851835	0.0648142	0.0998636	0.00521641	0.0133122	0	0.0186619
id206	1	iFGFR3	0.132259	0	0.0632581	0.0589944	0	0.121861	0	0.0249815	0.0355358	0	0.0115606	0.0129888	0.0623866	0.0209777	0.00330667	0.126429	0.0161146	0.054139	0.0858021	0.0438595	0	0.125546
id207	1	aFGFR3	0.00423364	0.0211232	0.0206721	0.0585342	0	0.34296	0	0.0499346	0.071084	0.0157041	0.050795	0	0	0.0575742	0.0091114	0.0950792	0.0180871	0.0934762	0.0690391	0.0177456	0	0.00484628
id208	0	iFGFR3	0.0142936	0.0176307	0.0688003	0.104329	0	0.142724	0.0252504	0.0503892	0.0327127	0	0.0681604	0	0.0141651	0.0552737	0.058638	0.183134	0	0.0737853	0.077257	0	0.00510943	0.0083477
id209	1	iFGFR3	0.00462435	0.0420599	0.030873	0.122815	0	0.187146	0.029022	0.0769942	0.0279955	0	0.0509754	0.00635691	0.000229271	0.105767	0.0658279	0.172779	0.00200912	0.0135721	0.0474385	0	0	0.0135149
id210	0	iFGFR3	0	0.0812353	0.0165865	0.0828418	0	0.216787	0	0.00318867	0.0701834	0	0.0308485	0.0126338	0.0125905	0.0973037	0.00858523	0.159079	0.0310007	0.0788462	0	0.0680174	0.0220337	0.00823882
id211	0	iFGFR3	0.170709	0	0.0687365	0.0957931	0	0.192737	0.036228	0.072466	0.0440185	0.0098756	0.0155693	0	0.00307399	0.060122	0.0809035	0.0437034	0.0088011	0.0318519	0.0526196	0.00439133	0	0.00840039
id212	1	iFGFR3	0.114158	0	0.0626096	0.129876	0	0.159582	0.0505832	0.0579475	0.0443611	0	0.0554846	0.00492179	0.00441901	0.0587755	0.0561104	0.0482211	0.0237491	0.0784995	0.0300575	0	0	0.020644
id213	1	iFGFR3	0	0.146835	0.049329	0.0144362	0	0.237429	0.00128194	0.00661313	0.0488031	0	0.115685	0	0.0109333	0.0948141	0.00627756	0.0725704	0.0170182	0.0615029	0	0.0855027	0.020028	0.0109408
id214	1	iFGFR3	0.0225056	0	0.00655733	0.193909	0	0.00385853	0.0479507	0.0363567	0.0712232	0	0.138542	0	0.0461509	0.128539	0.0423056	0.0835217	0.00692633	0.0183783	0.012708	0	0.0159243	0.124643
id215	0	aFGFR3	0	0.0777284	0.0614524	0.0858598	0	0.226711	0.00360321	0.0350596	0.0851393	0	0.0322198	0	0.005766	0.0762195	0.0324613	0.170203	0.00557298	0.0381585	0.0507187	0.00811391	0	0.00501309
id216	1	iFGFR3	0.0949794	0	0.0272062	0.0791834	0	0.191231	0.0164003	0.0126209	0.0223076	0	0.00154966	0.00894671	0.0298798	0.0204169	0.0256672	0.135353	0.017686	0.0156603	0.270383	0.00724617	0.016519	0.00676401
id217	0	iFGFR3	0.0186963	0.0391871	0.0220208	0.0941631	0	0.240015	0	0.0272696	0.0409307	0	0.0814118	0	0.0266846	0.0422685	0.00472549	0.158185	0	0.12852	0.049557	0.0114143	0.00947394	0.0054774
id218	0	iFGFR3	0.038754	0.06046	0.061987	0.17146	0	0.181564	0.0123835	0.069023	0.0794523	0	0.0299692	0	0.0194773	0.0414042	0.0333201	0.0882128	0.020827	0.0190927	0.0632548	0.00177168	0	0.00758649
id219	0	iFGFR3	0.128485	0	0.101314	0.039414	0	0.125302	0	0.0149729	0.0241084	0	0.0140892	0.0111609	0.0426239	0.017743	0.00182784	0.103325	0.0260873	0.0288044	0.158239	0.00775661	0.0486243	0.106122
id220	1	iFGFR3	0.0200775	0.00774155	0.00682783	0.0434478	0.0586328	0.167338	0.0693425	0	0	0.0210634	0.0469568	0	0.00536174	0.145777	0	0.0880866	0	0.16501	0.0119166	0.0225066	0.00986076	0.110053
id221	1	iFGFR3	0.0923843	0.00887618	0.0685138	0.0860326	0	0.136067	0.0163488	0.0221934	0.0867856	0	0.0137236	0.0263174	0.0431305	0.0240441	0.0305238	0.163793	0.00581565	0.00797458	0.146634	0	0	0.0208425
id222	1	iFGFR3	0.0157807	0.0303353	0.0207683	0.154618	0	0.0966488	0.013217	0.0784842	0.0909965	0	0.023026	0.0285325	0.00939814	0.0611074	0.0986873	0.0952772	0.00551912	0.0652219	0.110614	0	0	0.00176761
id223	1	iFGFR3	0.0266628	0.0241273	0.0452436	0.245894	0	0	0.0302903	0.103582	0.142148	0	0.0361548	0	0.0260116	0.108858	0.041724	0.0518331	0.0141475	0.0296092	0.0737138	0	0	0
id224	1	iFGFR3	0.0150673	0	0.0267322	0.186549	0	0.13775	0.0257277	0.0466032	0.123404	0	0.107362	0.0228493	0.000122598	0.0778632	0.0289791	0.0651681	0.00482557	0.01829	0.0183247	0	0.0192728	0.0751086
id225	1	iFGFR3	0.0495325	0	0.069687	0.0889447	0	0.199541	0.0656665	0.0223835	0.0595136	0	0.0983221	0	0.019745	0.0586622	0.113997	0.0548539	0.00504602	0.0452178	0.0228651	0.00525773	0	0.0207643
id226	1	iFGFR3	0.0428331	0.0256244	0.0315451	0.154571	0	0.0634463	0.0298778	0.0580051	0.10449	0	0.121301	0.000169495	0.0230608	0.0610912	0.042415	0.0749986	0.0243321	0.0629716	0.0750246	0	0	0.00424296
id227	1	iFGFR3	0.0758299	0	0.0580871	0.136314	0	0.239784	0	0.0255795	0.0392724	0	0	0.0250195	0.00829896	0.0381172	0.0196606	0.138002	0.00794002	0.009934	0.169426	0	0	0.00873429
id228	0	aFGFR3	0.010232	0.0632677	0.0199737	0.156129	0	0.215054	0	0.0325623	0.0908016	0	0	0.104336	0.0100322	0.0411027	0.0172807	0.0492783	0	0.151672	0.0285743	0.00598351	0.0037204	0
id229	1	iFGFR3	0.13128	0.0453174	0.11654	0.0854731	0	0.170354	0.0159452	0.0268429	0.0887369	0	0	0.0277382	0.00848437	0.0474407	0.0263289	0.0897739	0	0.017033	0.0954059	0	0	0.00730524
id230	1	iFGFR3	0.00842001	0.000210713	0.000595753	0.046962	0	0	0	0.0255572	0	0	0	0.042829	0	0.0473825	0	0	0	0.0190581	0	0.0516287	0.0489745	0.708381
id231	1	iFGFR3	0.00217741	0.0852978	0.0738953	0.0769901	0	0.15632	0.00578029	0.0443923	0.0987847	0	0.0547865	0	0.0527812	0.0793835	0.00173551	0.105796	0.0208272	0.0401484	0.0948901	0	0	0.00601385
id232	1	iFGFR3	0.0182905	0	0.0134687	0.0986456	0	0.14978	0.0256744	0.00661345	0.0256384	0	0.0319118	0	0.0100434	0.27653	0.0110118	0.274327	0	0	0	0.0125265	0	0.0455382
id233	0	iFGFR3	0.0870708	0	0.132828	0.147189	0	0.0347701	0.00909879	0.0137972	0.105996	0	0.0130893	0.0205607	0.03652	0.0161733	0.0104025	0.0985252	2.73e-05	0.0123091	0.203791	0	0	0.0578519
id234	1	aFGFR3	0.0177152	0.0204508	0.0414314	0.10352	0	0.180727	0.0359045	0.0476717	0.0661284	0	0.0580541	0.00493198	0.0175055	0.144487	0.0877532	0.0988409	0.0338743	0	0.00268338	0.0214632	0.0079418	0.0089159
id235	1	aFGFR3	0.00933923	0.00532059	0.0433576	0.0555091	0	0.176827	0.0180902	0.015822	0.0361901	0	0.0889797	0	0.000224329	0.187679	0.0513046	0.130003	0.0358936	0.0077741	0.0270902	0.0175556	0.0254767	0.0675623
id236	1	iFGFR3	0.0461785	0.00410841	0.00553177	0.128441	0	0.356668	0.0343301	0.00893577	0.060102	0	0	0.0314777	0.0091734	0.00877388	0.0139275	0.093282	0.0041829	0.0628109	0.0728945	0	0.0217582	0.0374234
id237	1	iFGFR3	0.0279307	0.0249325	0.00425321	0.0357803	0	0.105536	0.00547444	0.018234	0.0970686	0	0.0365995	0	0	0.450749	0.00508599	0.110438	4.42e-05	0.0156555	0.0420257	0	0	0.0201927
id238	1	aFGFR3	0.0195824	0.047929	0.0232668	0.0445524	0.0342771	0.0663176	0.00080079	0	0.0542937	0	0.0220793	0	0	0.246747	0.0156944	0.0329744	0.0196555	0	0	0.0691222	0.0429821	0.259725
id239	1	iFGFR3	0.0126619	0.0289656	0.13084	0.121647	0	0.177043	0.0164179	0.0243372	0.0860405	0	0.0109455	0.0124343	0.0291588	0.052431	0.0197731	0.0802583	0.0423267	0.00736778	0.147351	0	0	0
id240	1	iFGFR3	0.0399297	0.0464087	0.0523606	0.143225	0	0.161873	0	0.0384793	0.129568	0	0.0425108	0.0110395	0.0279784	0.0452484	0.060426	0.0776177	0.018166	0.0261185	0.0757401	0	0	0.00331107
id241	1	aFGFR3	0	0.0562784	0.0282438	0.137229	0	0.187751	0.041715	0.0587912	0.0812229	0	0.0925053	0	0.0188364	0.0553037	0.0676657	0.0710114	0.00674316	0.0459225	0	0.0402943	0.00410336	0.00638208
id242	1	aFGFR3	0.00690693	0.0548162	0.037642	0.116589	0	0.078725	0.0117167	0.039339	0.0988056	0	0.0571992	0	0	0.175838	0.0136339	0.177346	0.0110245	0.0578488	0.0320668	0.00341806	0.0122195	0.0148644
id243	1	iFGFR3	0.00413645	0.00458985	0.0240856	0.0819106	0	0.176092	0.0207588	0.0464843	0.0547585	0	0.0940467	0.0148315	0.00300224	0.194781	0.0890129	0.131179	0.00761942	0.00172871	0.0357007	0	0.00371613	0.0115659
id244	1	iFGFR3	0.180202	0	0.0416494	0.152808	0	0.141486	0	0.0188888	0.106656	0	0.0662944	0	0.0170718	0.0836713	0.0218589	0.0737847	0.0156017	0.0354534	0.0348816	9.01e-05	8.38e-05	0.0095183
id245	1	iFGFR3	0.0303256	0.0423088	0.0290129	0.0948069	0	0.133384	0	0.0254785	0.0942418	0.00988304	0.0255485	0.0133275	0.0225525	0.198053	0.0355975	0.142687	0.00128943	0.0271312	0.0257004	0.0357349	0	0.0129369
id246	1	iFGFR3	0.137154	0	0.070248	0.154869	0	0.0930938	0.0173907	0.0477665	0.0975907	0	0.048276	0.0166987	0.00756669	0.071707	0.0187956	0.102354	0.00636726	0.0325712	0.0573425	0	0.0202098	0
id247	1	iFGFR3	0.012282	0.0138801	0.019053	0.0850603	0	0.0960394	0.00762133	0.0406669	0.0224989	0	0.0982533	0.0199275	0.0574564	0.0698923	0.0676106	0.0258705	0.025218	0.00894634	0	0.0314874	0.0221568	0.276079
id248	0	iFGFR3	0.0671443	0.0804192	0.0574539	0.0596027	0.0712859	0.0934566	0	0.017671	0.159073	0	0.0301131	0.0193929	0.0120889	0.0759023	0	0.0997638	0.00405052	0.0558609	0.0879581	0	0.00300547	0.00575703
id249	1	iFGFR3	0.0570543	0.000123252	0.0727429	0.135563	0	0.0871493	0.0300799	0.0301061	0.113021	0	0.0350802	0.0136811	0.0750465	0.0371216	0.0827096	0.101678	0.0109548	0.0135096	0.0801358	0	0.0193842	0.00485827
id250	1	iFGFR3	0.0350167	0	0.0232323	0.169358	0	0.221949	0.00474915	0.101777	0.160402	0.00139784	0.0259765	0.0365935	0	0.055164	0.0490302	0.0774305	0.0117311	0.0148538	0.0070826	0	0	0.00425675
id251	1	iFGFR3	0.148255	0	0.0601058	0.0670119	0	0.0574837	0	0.0146223	0.108778	0.0354675	0.00309672	0.00139354	0.0166266	0.0800809	0.0376931	0.217894	0.0388816	0.0400539	0.0594376	0.00302324	0	0.0100946
id252	1	iFGFR3	0.117096	0	0.0567545	0.131033	0	0.228332	0.0208642	0.0191375	0.126455	0	0.00816172	0.0323716	0.0150008	0.017321	0.00401125	0.0828454	0	0.0268806	0.083953	0	0.0237371	0.00604505
id253	1	iFGFR3	0	0.0978143	0.0389212	0.142982	0	0.103906	0	0.0469488	0.130644	0	0.0620889	0.00168107	0.0172154	0.0922227	0.0142514	0.116671	0.0224656	0.0199628	0.0819987	0.00133895	0	0.00888665
id254	1	iFGFR3	0.0481815	0	0.294359	0.165554	0	0.0548789	0.0257833	0.0260564	0.063269	0	0.00991027	0.025193	0.00812473	0.0523107	0.00846513	0.128965	0	0.00359805	0.0699626	0	0	0.0153881
id255	1	iFGFR3	0.0819053	0	0.0934232	0.0713259	0	0.187311	0	0.00478227	0.129478	0	0	0.037522	0.0205938	0.0598663	0	0.0778575	0.0120302	0.0822112	0.140199	0	0	0.00149436
id256	1	aFGFR3	0.0232271	0.0188363	0.00627115	0.162182	0	0.0217026	0	0.0623566	0.131968	0	0.0543415	0.0346051	0.000910537	0.162577	0.0909871	0.081015	0.0475023	0.0395109	0.0620066	0	0	0
id257	1	iFGFR3	0.0108375	0.0034188	0.0595803	0.209488	0	0.0769369	0.033422	0.0821318	0.123094	0	0.0713898	0	0.0487584	0.0278035	0.0794526	0.0699107	0.0158662	0.0156295	0.063276	0	0	0.00900389
id258	1	iFGFR3	0.0175719	0.0340715	0	0.0763125	0	0.218892	0	0.00337378	0.0795858	0	0.0641531	0.00168085	0.0238526	0.2576	0.0103662	0.159395	0	0.0166618	0.0150601	0.0120831	0	0.00933969
id259	1	iFGFR3	0	0.109632	0.0245934	0.0789537	0	0.212522	0	0.0378402	0.0756094	0	0.0857117	0	0	0.151927	0.0116713	0.132608	6.52e-05	0.0402999	0.00689344	0.0296407	0.00203148	0
id260	1	iFGFR3	0.0141958	0	0.084056	0.0625832	0	0.173758	0.0145519	0.0126703	0.0380429	0	0.0953128	0	0	0.131517	0.0256912	0.105073	0.00137111	0.00782151	0.105925	0.0467502	0	0.0806809
id261	1	iFGFR3	0.0624798	0	0.0835449	0.139801	0	0.0598696	0.0401313	0.109899	0.138201	0	0.0124493	0.0212538	0.0129707	0.0560066	0.0567974	0.104411	0.000872607	0.034001	0.0656664	0	0.00131924	0.0003258
id262	1	iFGFR3	0.0316516	0	0.0144491	0.0433945	0	0.150676	0.0142083	0.00354035	0.0283208	0	0.0462206	0	0.0124941	0.244855	0.0562296	0.236851	0.00834709	0	0.0504358	0	0	0.0583263
id263	1	iFGFR3	0.026937	0	0.0536804	0.0104265	0.00222706	0.181643	0.000197478	0.0100281	0.0551027	0	0.0281208	0.00270744	0.00897038	0.163858	0.0142927	0.174906	0	0	0.0536173	0	0.0357405	0.177546
id264	1	iFGFR3	0.130647	0	0.0692395	0.154539	0	0.188736	0.0427835	0.0158213	0.0925829	0	0.0299498	0	0.0134372	0.0318255	0.0329136	0.0790584	0.00071325	0.0255775	0.0197761	0.0134996	0.0175258	0.0413734
id265	1	iFGFR3	0.021048	0.0497115	0.087732	0.0910233	0	0.236051	0	0.0045676	0.0358242	0	0.0458097	0.0172195	0.0289076	0.178453	0.0140033	0.0479433	0	0.1181	0.0236063	0	0	0
id266	1	iFGFR3	0.0158085	0	0.05348	0.183159	0	0.128522	0.0637809	0.0745845	0.0566199	0	0.101336	0	0.00845013	0.10023	0.0790125	0.0485726	0.0137868	0	0	0.0364177	0.0109258	0.0253135
id267	1	iFGFR3	0.00732917	0.0503338	0.0847084	0.113301	0	0.147401	0.000446399	0.0213896	0.129775	0	0.0620813	0	0.02074	0.106129	0.0294187	0.121275	0.012721	0.0432742	0.0161668	0.00355632	0.0097703	0.0201822
id268	1	iFGFR3	0	0	0.0351152	0.328067	0	0	0.0788514	0.0703016	0.0927627	0	0.091303	0.0259038	0.0058958	0.0298318	0.042284	0.109423	0	0.0303797	0.0243154	0	0	0.0355654
id269	1	iFGFR3	0.0528756	0	0.0330426	0.0988898	0.0193929	0.106786	0	0	0.0289887	0	0.00971193	0.00932669	0	0.120034	0.00512376	0.0564292	0.0074503	0.00409517	0.0621245	0	0.205512	0.180216
id270	1	aFGFR3	0.0577963	0	0.100939	0.109204	0	0.191591	0	0.0711034	0.0945255	0	0.0262368	0.0186018	0.00928489	0.072784	0.0479015	0.0994466	0.00824809	0.0144384	0.0565054	0	0	0.0213926
id271	1	iFGFR3	0.00639345	0.00686921	0.0164185	0.0302232	0	0.204229	0.012904	0.0023789	0.0547802	0	0.0877417	0	0.00332737	0.206138	0.0190832	0.119614	0	0.00471316	0.0463807	0.0135692	0.00607655	0.15916
id272	1	iFGFR3	0.025988	0	0.0414281	0.250322	0	0.0454125	0.0279191	0.0533152	0.113539	0	0.0919092	0.0285673	0.00953587	0.117967	0.074633	0.104714	0	0.000765039	0.000632892	0	0	0.013352
id273	1	iFGFR3	0.0196163	0.0177045	0.0306058	0.110192	0	0.120438	0.0213396	0.0522998	0.0369299	0	0.0587928	0.0112355	0.00117511	0.21511	0.0683302	0.139246	0	0.0394057	0	0.0444048	0.00490389	0.00827
id274	1	iFGFR3	0	0.0377618	0.000181643	6.74e-05	0.00175857	0.0692097	0	0	0.00369937	0	0.0193669	0	0	0.285961	0.00265098	0.0427626	0	0.000825149	0	0.0922029	0.0717058	0.371846
id275	1	iFGFR3	0.0851378	0	0.0597969	0.155324	0	0.27223	0	0.0525193	0.0578111	0	0	0.0358333	0.00948675	0.0885132	0.0154001	0.0888162	0.00286352	0.00938552	0.0301676	0.00879252	0	0.0279228
id276	1	aFGFR3	0.0120908	0.0301713	0.0238002	0.0228245	0	0.204423	0	0.0013558	0.116047	0	0.0653763	0	0.0169268	0.399889	0.00741658	0.0363582	0.00476481	0	0	0.0505686	0.00371525	0.00427244
id277	1	iFGFR3	0.00943538	0.0327324	0.0557022	0.0904867	0	0.177196	0.00265474	0.00474662	0.0416286	0	0.0184363	0.013573	0.0187755	0.148297	0.0208951	0.217593	0.0126442	0.012068	0.105804	0	0.00494094	0.0123903
id278	1	iFGFR3	0.00372022	0.105523	0.0153783	0.139469	0	0.202879	0	0.03051	0.106852	0	0.0403951	0.016853	0.0105337	0.0832769	0.0421035	0.0916505	0	0.0596731	0.0467178	0	0	0.00446565
id279	1	aFGFR3	0.0437883	0.0794146	0.0490185	0.265363	0	0.0700875	0.00962245	0.0569631	0.0958158	0	0.0626487	0	0.0158183	0.0596757	0.0356361	0.0711066	0	0.0318462	0.0431993	0.00554783	0	0.00444788
id280	1	iFGFR3	0.0754209	0	0.0960268	0.350981	0	0.030103	0	0.0187558	0.0320899	0	0.0596261	0.00521099	0.0174115	0.101006	0.020114	0.074158	0.0269623	0.0132364	0.0366217	0.0422757	0	0
id281	1	iFGFR3	0.0859245	0	0.0726787	0.0913439	0	0.121258	0.00689238	0.0544031	0.103069	0	0.0119532	0.0241623	0.0273892	0.066013	0.0296234	0.131339	0.034649	0.0312894	0.088566	0	0	0.0194459
id282	1	aFGFR3	0.110413	0	0.0365077	0.196727	0	0.0378683	0.0195266	0.0982076	0.0961744	0	0.0366939	0.0591394	0.0215704	0.0448478	0.0587852	0.0590794	0.0123742	0.0430539	0.0580443	0	0.00173564	0.00925124
id283	1	iFGFR3	0.0125035	0.0134374	0.0241467	0.121188	0	0.259171	0	0.0153387	0.10082	0	0.0570001	0	0.0189539	0.0309944	0.0355188	0.142993	0.0371768	0.00199063	0.1167	0	0.00797042	0.0040955
id284	1	iFGFR3	0.0113263	0.0494686	0.0279204	0.0808414	0	0.121182	0.0124483	0.0491313	0.195054	0	0.0117898	0.0270312	0.0141489	0.138987	0.0527929	0.105557	0.0183585	0.0553339	0.0241891	0	0	0.00443963
id285	1	iFGFR3	0.059238	0	0.0476625	0.145426	0	0.126714	0	0.0573437	0.0768974	0	0	0.0562182	0.0466528	0	0.0126047	0.0843831	0.0238569	0.00416564	0.0521891	0.120485	0.0340393	0.0521241
id286	1	iFGFR3	0	0.0133033	0.0144144	0.055482	0	0.248845	0.00943742	0.00145107	0.0148309	0	0.0644327	0	0.0942109	0.0697208	0.00435278	0.29056	0	0.0478276	0	0.0311043	0.0329103	0.00711684
id287	1	iFGFR3	0.0638323	0	0.0520053	0.140183	0	0.194539	0	0.0130367	0.100284	0	0	0.0203245	0.0334794	0.0144605	0	0.101514	0.0165957	0.0488195	0.198594	0	0	0.0023328
id288	1	iFGFR3	0.0030164	0.0102338	0.0126987	0.0558593	0	0.0866321	0	0.0427712	0.00624384	0	0	0.0465617	0	0.0541845	0.0356914	0	0.00280471	0.00486398	0	0.328336	0.042556	0.267546
id289	1	aFGFR3	0.0338977	0	0.022345	0.149273	0	0.283199	0.00704262	0.0672295	0.164692	0	0.0194711	0.0343626	0.020908	0.0428912	0.00497121	0.036228	0.00935853	0.052534	0.0403743	0	0.00437021	0.00685219
id290	1	iFGFR3	0.0162136	0.0518369	0.0296271	0.0977193	0.056878	0.231488	0	0.0724068	0.108754	0	0.100566	0	0.0265069	0.0126349	0.0104476	0.0662887	0.026435	0.0300272	0	0.0330869	0.024422	0.00466183
id291	1	iFGFR3	0.0018867	0.0328412	0.0263963	0.0463231	0	0.191101	0.0363982	0	0.0309827	0	0.0792945	0	0.0224634	0.23955	0.0028076	0.0548877	0.0518513	0.0524031	0.0247237	0.0401525	0.0417364	0.0242014
id292	1	iFGFR3	0.054444	0.0260152	0.0348627	0.113462	0	0.195024	0	0.0196794	0.0545409	0	0.109227	0	0.012466	0.115097	0.0688487	0.126772	0.0112007	0.00532389	0.0530366	0	0	0
id293	1	iFGFR3	0.0104814	0.052776	0.057144	0.0745844	0.118996	0	0.0361372	0.00131785	0.0663083	0	0.0857295	0	0.00404112	0.185612	0.0154591	0.133183	0.0106959	0.0191661	0.0968431	0	0	0.0315251
id294	1	iFGFR3	0.0369058	0	0.0443989	0.0929032	0	0.0599974	0.0853158	0.0664784	0.136008	0	0.156754	0	0.0130653	0.108587	0.0207311	0.0518199	0	0.0502694	0.00223548	0.0131611	0	0.0613696
id295	0	iFGFR3	0.0207425	0.0384683	0.0328248	0.0616989	0	0.145246	0	0	0.0663676	0	0.0641746	0	0.00499552	0.21014	0.0384301	0.216512	0.013626	0.0162062	0.011746	0.00484699	0.0108073	0.0431679
id296	1	iFGFR3	0.0147657	0.0705981	0.0361819	0.0697981	0	0.0349126	0	0.0865705	0.0778354	0	0.0426269	0.0157543	0.0279539	0.137808	0.0122477	0.121588	0	0.0834613	0.0359535	0	0.0087941	0.123151
id297	0	aFGFR3	0.0250406	0.0116414	0.110632	0.131212	0	0.0530051	0.0328558	0.0925496	0.133155	0	0.0361106	0.00993868	0.00566793	0.0437367	0.0368224	0.116882	0.0263199	0.056671	0.0754881	0	0	0.00227108
id298	1	iFGFR3	0	0.0073567	0.00651356	0.125448	0	0.156572	0.0459211	0.020848	0.0366009	0	0.0497621	0.0531135	0.0215926	0.0929527	0.115009	0.132359	0.0116785	0.0781452	0.0423752	0	0.00204262	0.00170951
id299	1	iFGFR3	0.104652	0	0.0673553	0.0283892	0	0.154925	0.0134319	0.00079919	0.0620484	0	0.0733076	0	0	0.276683	0.0140737	0.0610016	0	0.0324866	0	0.0554184	0.00145715	0.0539711
id300	1	iFGFR3	0	0.043462	0.0313672	0.0659754	0	0.127774	0.000696436	0.0165602	0.0588441	0	0.0609632	0.0131354	0	0.33379	0.0367188	0.0517675	0.00624307	0.0132409	0	0.0672296	0.031134	0.041098
id301	0	iFGFR3	0	0.0316534	0.00547757	0.100842	0	0.145051	0	0.00840598	0.270437	0	0.0397498	0.0993501	0.166691	0.0401681	0	0	0	0.0407777	0.0513964	0	0	0
id302	1	iFGFR3	0.0137738	0.0569075	0.208441	0.0910191	0	0.0780317	0.0261824	0.0470155	0.0911995	0	0.0202232	0.00835568	0.0336033	0.0755454	0.0215747	0.0843957	0	0.0266898	0.0833248	0	0	0.0337167
id303	1	iFGFR3	0.00209249	0.0317061	0.0404958	0.0534833	0	0.115827	0.021752	0.0401002	0.056939	0	0.0329213	0.00577641	0	0.323082	0.00732816	0.148086	0	0.0378547	0.0642796	0	0	0.0182755
id304	1	iFGFR3	0.0364097	0.00255796	0.023124	0.0730176	0	0.162183	0.00861612	0.00755434	0.0281545	0	0.0964039	0	0.00834949	0.162879	0.0135004	0.113337	0.0380296	0.021179	0.103815	0	0.058549	0.0423403
id305	0	aFGFR3	0.00965443	0.0360131	0.0100928	0.0509955	0	0.171773	0	0.0104927	0.0579099	0	0.0696753	0	0	0.258226	0	0.107622	0	0.0910516	0	0.0690751	0	0.0574186
id306	1	iFGFR3	2.01e-05	0.0781003	0.0925738	0.173667	0	0.0760294	0	0.112493	0.0499399	0	0.0723207	0.011011	0	0.0886549	0.0334042	0.0390861	0	0.0577117	0.00240761	0	0.00993204	0.102648
id307	0	iFGFR3	0.316324	0	0.0869468	0.128041	0	0.0335253	0	0.0457229	0.127977	0	0	0.0426724	0	0.0854823	0.0343034	0.0433871	0	0.0150113	0.0406056	0	0	0
id308	1	aFGFR3	0.0448119	0	0.0193332	0.0959424	0	0.203474	0.0193263	0.00416315	0.0480192	0.022673	0	0.00919883	0.0220253	0.0474449	0.0118612	0.114385	0.0219526	0.0394398	0.110418	0	0.0368092	0.128722
id309	1	iFGFR3	0.0247747	0.0219046	0.0586338	0.126865	0.039579	0.0549893	0.0210473	0.0200259	0.0502637	0	0.0922817	0	0.00673718	0.131929	0.0481863	0.155492	0	0.0478336	0.0741661	0	0.00274243	0.0225482
id310	1	iFGFR3	0.00341347	0.00116682	0.0263333	0.0852513	0	0.17609	0.00663031	0.0184374	0.0394323	0	0.073907	0	0	0.328907	0.043434	0.103211	0.00154434	0.00358092	0	0.0641173	0	0.0245435
id311	1	iFGFR3	0.062009	0	0.0892835	0.0730601	0	0.114075	0	0.0290165	0.188843	0	0.0436399	0.00309872	0.025366	0.0995673	0.0563696	0.147948	0.00180495	0.0255672	0.0308015	0	0.00590863	0.00364057
id312	1	iFGFR3	0.0662049	0	0.11323	0.0853132	0	0.157063	0.0220803	0	0.0557478	0	0.0543421	0	0.00744924	0.227077	0.0390163	0.0595856	0	0.00282757	0	0.00985003	0.00638635	0.0938267
id313	1	iFGFR3	0.00844094	0.0226928	0.0207272	0.0664376	0	0.336408	0.0242048	0.0270533	0	0	0.0714332	0	0.0153905	0.234922	0.0336249	0.0804758	0	0.0217402	0	0.0235725	0.0128767	0
id314	1	iFGFR3	0.10138	0	0.0308055	0.160614	0	0.0288559	0.0212957	0.0777824	0.108449	0	0.0359023	0	0	0.190571	0.0572262	0.132607	0.0045938	0.00683769	0.0231497	0	0	0.0199303
id315	1	iFGFR3	0.0587952	0	0.0302578	0.0302007	0	0.0963514	0.00160702	0.017773	0.0064552	0.000726061	0.0163428	0.00847123	0	0.212667	0.0394356	0.0565865	0	0	0	0.088012	0.0233322	0.312987
id316	1	iFGFR3	0.130236	0	0.0333004	0.0789748	0	0.251066	0.00126117	0.0634776	0.1075	0	0.0518668	0.024168	0.0272867	0.076431	0.0319638	0.0689147	0.000723903	0.0267108	0.0200943	0.00287544	0	0.00314833
id317	1	aFGFR3	0.0154008	0	0.0364777	0.0883046	0	0.122134	0.0324117	0.054735	0.04253	0	0.0956143	0	0	0.213821	0.0304467	0.0735748	0.00953793	0.0127022	0	0.0363537	0	0.135955
id318	1	iFGFR3	0.0409577	0	0.0421626	0.12334	0	0.198711	0.0235561	0.0464497	0.0680274	0	0.0590217	0.0104729	0.0145613	0.112625	0.0601944	0.0654415	0.00170137	0.0646375	0.0323464	0	0.00278785	0.0330058
id319	0	iFGFR3	0.0098739	0.0228963	0.0401252	0.237444	0	0.176548	0	0.0268779	0.0744883	0	0.0585449	0.0131235	0.0317441	0.0396356	0.0209841	0.092454	0.0784688	0.0375571	0.0392341	0	0	0
id320	1	iFGFR3	0.101693	0	0.0454144	0.181298	0	0.0868082	0.02932	0	0.122075	0	0.083269	0	0.0151273	0.0949622	0.0407742	0.121436	0	0.021322	0	0.0217152	0	0.034785
id321	0	aFGFR3	0	0.0793405	0.0483701	0.213155	0.0195695	0	0	0.0266102	0.129901	0	0	0.0650615	0.00604492	0.144323	0.00653703	0.0359074	4.73e-07	0.0937946	0.0303336	0	0.00717344	0.0938776
id322	1	iFGFR3	0.0175546	0.0107598	0.0331022	0.0575509	0	0.285601	0.014307	0	0.0778833	0	0.106876	0	0.0104686	0.0602466	0.0138345	0.10516	0.00180006	0.0932266	0.0202365	0.0348687	0.0519986	0.00452484
id323	1	aFGFR3	0.0289849	0.00528055	0.00529178	0.0582096	0	0.224946	0.040142	0	0	0	0	0.022892	0.0137488	0.111266	0.0183865	0.132264	0.0282748	0.0419257	0.0753518	0	0.139865	0.0531703
id324	0	aFGFR3	0.0128416	0.0153829	0.0684606	0.0988746	0	0.107766	0.0103588	0.0387366	0.0779895	0	0.0582951	7.87e-05	0.0450353	0.0998527	0.0269036	0.130549	0.0555639	0.087502	0.0251554	0	0	0.0406543
id325	1	iFGFR3	0.040731	0	0.0149574	0.202126	0	0.139874	0.0355219	0.0547553	0.0805082	0	0.0595751	0.0214191	0.0800205	0.0290391	0.0505839	0.158321	0.00758184	0.0134049	0.00945263	0	0	0.00212822
id326	1	iFGFR3	0.0710607	0	0.0149854	0.0915646	0	0.051351	0.0114423	0.0545518	0.0485248	0	0.0498908	0.000272211	0	0.316877	0.0147133	0.0547706	0	0.00457535	0	0.04539	0.0518238	0.118206
id327	1	iFGFR3	0.109277	0.0876835	0.035561	0.0828705	0	0.182281	0.0216141	0.0143334	0.0762238	0	0.00579133	0.00241567	0.00559558	0.0661146	0.0101016	0.136948	0.0102853	0.0429064	0.0875034	0	0	0.0224946
id328	1	iFGFR3	0.0338844	0	0.0138366	0.0301126	0	0.222705	0	0.0362125	0.0686269	0	0.0490991	0.00576788	0.000252499	0.171874	0.0547486	0.150273	0.0180305	0.00155083	0	0.0603479	0.0197973	0.0628799
id329	1	iFGFR3	0.0406932	0	0.0548933	0.0756987	0	0.110837	0.0314878	0.0484969	0.144067	0	0.116344	0	0	0.186925	0.0233881	0.0449149	0	0.0409355	0	0.0223222	0	0.0589965
id330	1	aFGFR3	0.00330269	0.0343195	0.108715	0.0894099	0	0.151685	0.035848	0.0366465	0.0649457	0	0.0676236	0	0.00373456	0.111537	0.0272039	0.117077	0.0277379	0.0660046	0.027259	0.0096743	0	0.0172758
id331	1	iFGFR3	0.0240578	0.0523839	0.137209	0.193562	0	0.0262325	0.0350649	0.088288	0.0817998	0	0.0896682	0	0.0140667	0.0739214	0.044951	0.0903678	0.0071179	0.0145535	0.0267561	0	0	0
id332	1	iFGFR3	0	0.0382615	0.0208492	0.108637	0	0.0884246	0	0.0192555	0.111557	0	0.0224925	0.0871911	0.00238243	0.227767	0.0409253	0.0949694	0.00139757	0.0754428	0.0604474	0	0	0
id333	0	iFGFR3	0.0208353	0.0590412	0.0444949	0.20892	0	0	0.0153506	0.0854638	0.106263	0	0.0758863	0	0.0235688	0.0622818	0	0.142809	0.0260727	0.0681221	0.046576	0	0	0.0143144
id334	0	aFGFR3	0	0.131794	0.0612034	0.104299	0	0.0897369	0.012135	0.0492256	0.0946694	0	0.0329446	0.00472232	0.010206	0.0676679	0.0329761	0.129208	0.0173971	0.125065	0.0282627	0	0	0.00848742
id335	0	aFGFR3	0.00841369	0.0217925	0.0336923	0.115694	0	0.188809	0.0316235	0.0820611	0.0445415	0	0.0360114	0	0	0.144327	0.0707728	0.0570262	0.00245274	0.0300844	0	0.0696785	0.00126906	0.0617505
id336	1	iFGFR3	0.0125878	0.00802097	0.0316562	0.238253	0	0.125273	0	0.0615159	0.105623	0	0.038099	0.028501	0.025066	0.038219	0.0663716	0.136272	0	0.0590003	0.0166586	0	0.00330972	0.00557334
id337	0	iFGFR3	0.119205	0.0841757	0.150939	0.0633595	0	0.160423	0.0141571	0.055668	0.0733463	0	0.0102664	0.00150126	0.0101038	0.0410909	0.00230628	0.0615134	0	0.0384397	0.0578083	0	0	0.0556966
id338	1	iFGFR3	0.0341117	0	0.0218331	0.175281	0	0.16959	0.00730683	0.0445944	0.12157	0	0	0.0179712	0.0076624	0.0377995	0.0916693	0.137837	0.0192425	0.025495	0.079558	0	0	0.00847757
id339	1	iFGFR3	0.0137248	0.0166354	0.0249804	0.148178	0	0.134126	0	0.0359862	0.12181	0	0.0438847	0.0172323	0.00414997	0.187169	0.0331048	0.149313	0.00061179	0	0.0642859	0	0	0.0048067
id340	1	iFGFR3	0.0750704	0	0.105674	0.0930925	0	0.190164	0.030119	0.0122747	0.0409894	0	0.031201	0	0.0526173	0.0260493	0.0290557	0.0690048	0.00313906	0.0718297	0.0259721	0.0113139	0.0274214	0.105012
id341	1	iFGFR3	0	0.053104	0.0323286	0.0600504	0.0446401	0.184363	0	0.0092657	0.107276	0.0041422	0.0390432	0	0.0262245	0.053665	0.00393976	0.180609	0.0702022	0.0665547	0.0124096	0.0201419	0.0320406	0
id342	0	iFGFR3	0.135752	0	0.112564	0.0481319	0	0.140391	0.0155494	0.0360056	0.0183472	0	0.0368032	0	0.0310712	0.0185272	0.0123227	0.13387	0.00544749	0.0303209	0.121559	0	0.0125664	0.0907712
id343	1	iFGFR3	0	0.0167473	0.00728873	0.09943	0	0.115132	0	0.0512508	0.0221569	0	0.0182528	0.041343	0.000162035	0.216558	0.0971606	0.0640697	0.00396422	0.0979476	0	0.0615062	0.0229642	0.0640653
id344	1	iFGFR3	0.0851145	0	0.0726716	0.134177	0	0.105308	0.00386815	0.0483667	0.0848661	0	0.0467371	0.00927071	0.0413591	0.0604346	0.0706161	0.135038	0.0045064	0.00265844	0.0950074	0	0	0
id345	0	iFGFR3	0.00554329	0.0202867	0.0180327	0.129865	0	0.164419	0.0215695	0.0248442	0.0282317	0	0.0257333	0	0.00854893	0.15081	0.0325981	0.23035	0.0350595	0.015874	0	0.0429425	0	0.0452912
id346	1	iFGFR3	0.0109147	0.0192061	0.00542734	0.0724117	0	0.281446	0.00366187	0.00576045	0.0397702	0	0.0743151	0	0.0164307	0.117187	0.0162628	0.159243	0.0244097	0.0422463	0.0210213	0.010874	0.0427427	0.0366685
id347	0	aFGFR3	0	0.0302766	0.0209907	0.239422	0	0.138069	0.00188697	0.074927	0.116065	0	0.0219805	0.0407946	0.0199316	0.0144067	0.0513924	0.128197	0.0098087	0.0527439	0.0292846	0	0	0.00982286
id348	1	iFGFR3	0.00897446	0.0632234	0.105551	0.0943755	0	0.310678	0	0.0346897	0.0860139	0	0.0514984	0	0	0.0932609	0.00561282	0.0536838	0.00712288	0.0188572	0.0639932	0	0	0.00246507
id349	1	iFGFR3	0.0274588	0	0.0157326	0.189813	0	0.0532464	0.0792062	0.0730534	0.0976451	0	0.0541048	0.0122386	0.0172056	0.0728951	0.0892532	0.140119	0.0157682	0.0255188	0.0302667	0	0	0.0064745
id350	1	iFGFR3	0.0539596	0	0.0366085	0.106852	0	0.201596	0.020464	0.0330266	0.0810259	0	0.0945808	0	0.00801552	0.0824284	0.0463325	0.178921	0.0261335	0.0154367	0	0.0016059	0.00126765	0.0117452
id351	0	iFGFR3	0.0987602	0.0289452	0.0830547	0.135787	0	0.120039	0.00600849	0.103212	0.0636207	0	0.0613518	0	0.0199677	0.0346988	0.0252876	0.127629	0.00324517	0.0483051	0.0245572	0.0100032	0	0.00552793
id352	0	iFGFR3	0.0180169	0.069577	0.0565957	0.161811	0.0343212	0	0	0.0145018	0.235283	0	0.071413	0.0171201	0.0271218	0.107308	0.0499067	0.0700081	0	0.0208979	0.0389624	0	0	0.00715625
id353	1	iFGFR3	0.0132963	0.0491803	0.205557	0.0601558	0	0.230273	0	0	0.0616497	0	0.0720152	0	0.0114776	0.147604	0.00505555	0.0751145	0.00617268	0.0299745	0	0.0240722	0.00747471	0.000927137
id354	1	iFGFR3	0.146554	0.0171782	0.0374445	0.0854115	0	0.125401	0.0148579	0.0924577	0.114895	0	0.0106255	0.020671	0.00758137	0.100059	0.0522503	0.0943404	0.00305291	0.0295519	0.0233867	0.0079583	0	0.0163223
id355	0	iFGFR3	0.0229609	0	0.00629626	0.0296783	0	0.0960898	0.0020368	0.000503163	0.0402622	0	0.0347324	0	0	0.417434	0.000847223	0.229571	0.00163896	0.0208446	0.0312168	0	0.0215573	0.0443303
id356	1	aFGFR3	0.0589129	0.0446302	0.0912078	0.137898	0	0.0820904	0.0160134	0.0389853	0.0817902	0	0.00436254	0.0296149	0.0175695	0.135561	0.033275	0.127029	0	0.0114315	0.0502128	0	0	0.0394154
id357	1	iFGFR3	0.00260201	0.00311793	0.0263929	0.171916	0	0.046918	0.00245374	0.03946	0.140958	0	0.0870774	0.0381066	0.0232045	0.110719	0.0807497	0.113424	0.0279069	0.0372211	0.0435479	0	0	0.00422382
id358	0	iFGFR3	0.0111198	0.128702	0.0505031	0.111298	0.00294264	0.0295488	0	0.0250054	0.078686	0	0.0753192	0	0.0123093	0.0856949	0.0183614	0.118697	0.0319157	0.0744969	0.0982598	0	0	0.0471394
id359	1	iFGFR3	0.0608628	0	0.0601744	0.0927197	0	0.151715	0.0340122	0.0551622	0.122115	0	0.0554677	0	0	0.0939601	0.0418	0.0876934	0	0.0950842	0.0144401	0	0	0.0347932
id360	1	aFGFR3	0	0.0314844	0.0258558	0.275369	0	0.117657	0	0.0268576	0.0968685	0	0.015157	0.0235368	0.0166825	0.0121556	0.00998022	0.217462	0.0162638	0.0447054	0.0633985	0	0.000242813	0.00632334
id361	0	aFGFR3	0.00537869	0.0114038	0.0748359	0.0504867	0	0.229587	0.00819871	0.0694366	0.118653	0	0.0403068	0	0.00478621	0.0534903	0.0160737	0.124278	0.0196145	0.094963	0.0491413	0	0	0.029365
id362	0	iFGFR3	0	0.0749996	0.0603262	0.0908436	0.0410307	0.158009	0.0218165	0.0336527	0.0569716	0	0.11027	0	0.0108669	0.0744013	0.0115092	0.129774	0.0121766	0.0263621	0	0.050964	0.0291013	0.00692464
id363	1	iFGFR3	0.0882759	0	0.0784484	0.142099	0	0.119905	0.0485849	0.0421892	0.0605474	0	0.0432785	0	0.00196059	0.0565392	0.0384579	0.120593	0.0284075	0.00887794	0.0101114	0.00679216	0	0.104932
id364	1	iFGFR3	0.0621346	0	0.123053	0.0591274	0	0.0802319	0.025018	0.0337307	0.0743251	0	0.0539967	0	0.00203761	0.0927038	0.020921	0.0980596	0	0.0598288	0.117552	0.00478758	0	0.0924919
id366	0	iFGFR3	0.0356501	0.0347634	0.0502919	0.0514839	0	0.311163	0.0520314	0.00597613	0.0688144	0	0.0682369	0	0	0.067557	0.0102979	0.100892	0	0.062891	0	0.0312814	0	0.0486696
id368	0	iFGFR3	0.0060668	0.0821841	0.0482477	0.0951547	0	0.150444	0	0.0631627	0.0537799	0.113263	0.0436373	0	0	0.0655353	0.0168897	0.0637528	0.0117119	0.0907638	0.038318	0	0.052829	0.00425902
id369	0	iFGFR3	0	0.0381459	0.00528862	0	0	0.173135	0.00943126	0.0234696	0.0252346	0	0.0389563	0	0.0105807	0.290492	0.0622403	0.260813	0.0442205	0	0.010051	0	0.00334286	0.00459758
id370	0	iFGFR3	0	0	0.0192433	0.045698	0	0.334904	0.0103633	0.0323044	0.0885446	0	0.0431605	0	0.0269938	0.185778	0	0.0921651	0	0.0983229	0	0.0132426	0	0.00927968
id371	0	aFGFR3	0	0.0965047	0.0221954	0.0204775	0	0.274232	0	0.0251557	0.0560746	0	0.108387	0	0.0242374	0.0369413	0.00721192	0.112434	0.0853421	0.0490551	0	0.0535334	0.0255979	0.00262044
id372	1	iFGFR3	0.0128665	0.0465346	0.018565	0.0647994	0.00763072	0.106712	0	0	0.0625057	0	0.0611785	0	0.0401258	0.185215	0.0322562	0.222291	0.00435898	0.0254475	0	0.0484894	0.0226209	0.038403
id373	0	aFGFR3	0	0.0815695	0.0471367	0.0906779	0	0.244632	0	0.0497087	0.0470435	0	0	0.0326619	0.00518655	0.0267283	0.0530279	0.223823	0.00560501	0.0202736	0.0627947	0	0	0.00912981
id374	0	aFGFR3	0.000211203	0.0460101	0.0613309	0.0437838	0	0.172812	0	0.00922702	0.0587082	0	0.0484478	0	0.0193929	0.0672847	0	0.095256	0	0.16992	0	0.111484	0.0499749	0.046157
id375	1	iFGFR3	0.0277525	0	0.0540121	0.0541624	0	0.113614	0.000780393	0.0229193	0.0204553	0	0.0366124	0	0	0.121589	0.00433188	0.0193799	0.0013187	0.0166531	0	0.153746	0.0137334	0.338939
id376	0	iFGFR3	0.0035875	0.0445759	0.0626244	0.117838	0	0.220249	0.00761893	0.0850177	0.0746864	0	0.0234034	0.00907067	0.0118264	0.0434216	0.0163662	0.132699	0	0.0942441	0.0308982	0	0	0.021872
id377	0	aFGFR3	0	0.0395045	0.0318951	0.126671	0	0.292208	0	0.013261	0.059693	0	0.0592028	0.0155745	0.024383	0.0147462	0.0182865	0.124623	0.0836527	0.0205406	0.0215211	0.0137971	0.0395401	0.000899621
id378	1	iFGFR3	0	0.00942843	0.00442556	0.122823	0	0.183868	0	0.000835625	0.0283674	0	0.0334797	0.0399159	0.0301042	0.0516124	0.036364	0.443445	0	0	0	0.00527551	0	0.0100558
id379	1	iFGFR3	0.00572615	0	0.00376759	0.08495	0	0.15885	0.00789506	0.0153316	0.0200015	0	0	0.0301943	0.00878295	0.338748	0.115639	0.0760307	0	0.00274565	0	0.106364	0.00438701	0.0205866
id380	1	iFGFR3	0	0.0302711	0.0183189	0.0373508	0	0.269683	0	0.0347964	0.0239848	0	0.155683	0	0.00392495	0.20401	0.020903	0.0715128	0.00475198	0.027931	0.0253835	0.0446564	0.00792154	0.0189166
id382	0	iFGFR3	0.0959814	0	0.061779	0.158645	0	0.168242	0.0486571	0.0679776	0.0933676	0	0.0394734	0	0	0.0667861	0.0363265	0.0945791	0.00268096	0.0339195	0.0229697	0	0	0.0086152
id383	1	aFGFR3	0.00254827	0.00821657	0.0105507	0.131767	0	0.101024	0.0364218	0.0554133	0.0163172	0	0.050636	0	0.0121326	0.20854	0.0220726	0.0906181	0	0	0	0.0823829	0.0520193	0.119339
id384	1	iFGFR3	0.0417007	0	0.0736599	0.284048	0	0.126031	0.0287781	0.0764552	0.0917577	0	0.0259853	0.0114885	0.0119016	0.0257287	0.0763658	0.044896	0.0141499	0.0202048	0.0468495	0	0	0
id385	1	iFGFR3	0.0352743	0.0287302	0.0625332	0.1061	0	0.190199	0.0266148	0.053822	0.111093	0	0.0493881	0.00119812	0.00858184	0.0824486	0.0817736	0.061311	0.0144901	0.0311121	0.0357505	0	0.00593927	0.0136407
id386	1	iFGFR3	0.00961857	0.0122422	0	0.00364764	0	0.188359	0	0	0.0191218	0	0.0720327	0	0	0.358884	0.0188999	0.0658157	0	0.0271904	0	0.129437	0.015034	0.0797168
id387	1	iFGFR3	0	0.157023	0.066774	0.110063	0	0.137277	0	0.021194	0.0822053	0	0.0326185	0.0109573	0.0149224	0.0464715	0.00359968	0.122688	0.00947823	0.103363	0.0693585	0	0.00770505	0.00430128
id388	1	iFGFR3	0.0202243	0	0.0421023	0.317802	0	0.0816158	0.0155177	0.0829835	0.0777782	0	0.0206605	0.01597	0.0317394	0.0213162	0.0509184	0.0775928	0.054672	0.0162174	0.0347264	0.0147024	0.00575516	0.0177056
id389	1	iFGFR3	0	0.0827009	0.0242739	0.0603311	0	0.304577	0	0.0213013	0.0289376	0	0.0556259	0	0.0178478	0.112164	0.011267	0.134147	0.0182637	0.0267848	0.0886074	0.00209379	0.00675936	0.00431836
id390	1	iFGFR3	0.0369845	0.022992	0.0359326	0.0841769	0	0.169879	0.0119646	0.0198068	0.0804611	0	0.0539241	0	0.0605647	0.0354789	0.0403598	0.147464	0.0151123	0.0300279	0.0854539	0	0.0224043	0.047012
id391	0	iFGFR3	0.0183191	0.0126629	0.0286697	0.0279566	0.113917	0.272991	0.00834103	0.00166208	0	0	0.0787957	0	0.0084119	0.109128	0.00402488	0.120583	0.0574006	0.0611273	0.0265716	0.0306392	0.00862516	0.0101723
id392	0	aFGFR3	0.00828807	0.0179786	0.104838	0.0821577	0	0.208218	0.0360298	0.0538836	0.1143	0	0.0685104	0	0	0.117083	0.00241061	0.0990236	0	0.0617733	0	0.016084	0	0.00942086
